# Supplementary material for: How much is enough? Effects of technical and biological replication on metabarcoding dietary analysis
Source: Mol Ecol. 2018 Jul 16;28(2):165–75. doi: 10.1111/mec.14779 (PMC7379978; doi:10.1111/mec.14779)
Supplement: Supplementary file 2 [file MEC-28-165-s002.xlsx]

## Sheet: samples
Order	Seq Code	Lab Code	PCR Plate	DNA Plate	PCR_replicate	Position	Sample	Nr	Type	Reads
1	1_A1_1	PE001	01	1	1	A1	FG1090	1	Pellet	7455
2	1_B1_1	PE002	01	1	1	B1	FG1090	2	Pellet	5224
3	1_C1_1	PE003	01	1	1	C1	FG1090	3	Pellet	8153
4	1_D1_1	PE004	01	1	1	D1	FG1090	4	Pellet	5693
5	1_E1_1	PE005	01	1	1	E1	FG1090	5	Pellet	5336
6	1_F1_1	PE006	01	1	1	F1	FG1090	6	Pellet	6457
7	1_G1_1	PE007	01	1	1	G1	FG1090	7	Pellet	8071
8	1_H1_1	PE008	01	1	1	H1	FG1090	8	Pellet	5459
9	1_A2_1	PE009	01	1	1	A2	FG1090	9	Pellet	1418
10	1_B2_1	PE010	01	1	1	B2	FG1090	10	Pellet	4484
11	1_C2_1	PE011	01	1	1	C2	FG1090	11	Pellet	5060
12	1_D2_1	PE012	01	1	1	D2	FG1090	12	Pellet	4004
13	1_E2_1	PE013	01	1	1	E2	FG1090	13	Pellet	5583
14	1_F2_1	PE014	01	1	1	F2	FG1090	14	Pellet	4406
15	1_G2_1	PE015	01	1	1	G2	FG1090	15	Pellet	5015
16	1_H2_1	PE016	01	1	1	H2	FG1090	P	Pool	4527
17	1_A3_1	PE017	01	1	1	A3	FG1091	1	Pellet	3642
18	1_B3_1	PE018	01	1	1	B3	FG1091	2	Pellet	7850
19	1_C3_1	PE019	01	1	1	C3	FG1091	3	Pellet	5850
20	1_D3_1	PE020	01	1	1	D3	FG1091	4	Pellet	5650
21	1_E3_1	PE021	01	1	1	E3	FG1091	5	Pellet	6940
22	1_F3_1	PE022	01	1	1	F3	FG1091	6	Pellet	4321
23	1_G3_1	PE023	01	1	1	G3	FG1091	7	Pellet	8770
24	1_H3_1	PEB01	01	1	1	H3	PEB01	B	ExtBlank	57
25	1_A4_1	PE024	01	1	1	A4	FG1091	8	Pellet	1051
26	1_B4_1	PE025	01	1	1	B4	FG1091	9	Pellet	6207
27	1_C4_1	PE026	01	1	1	C4	FG1091	10	Pellet	9541
28	1_D4_1	PE027	01	1	1	D4	FG1091	11	Pellet	5648
29	1_E4_1	PE028	01	1	1	E4	FG1091	12	Pellet	6233
30	1_F4_1	PE029	01	1	1	F4	FG1091	13	Pellet	6349
31	1_G4_1	PE030	01	1	1	G4	FG1091	14	Pellet	5013
32	1_H4_1	PE031	01	1	1	H4	FG1091	15	Pellet	6312
33	1_A5_1	PE032	01	1	1	A5	FG1091	P	Pool	5012
34	1_B5_1	PE033	01	1	1	B5	FG1117	1	Pellet	7225
35	1_C5_1	PE034	01	1	1	C5	FG1117	2	Pellet	6042
36	1_D5_1	PE035	01	1	1	D5	FG1117	3	Pellet	3980
37	1_E5_1	PE036	01	1	1	E5	FG1117	4	Pellet	5472
38	1_F5_1	PE037	01	1	1	F5	FG1117	5	Pellet	4598
39	1_G5_1	PE038	01	1	1	G5	FG1117	6	Pellet	7466
40	1_H5_1	PE039	01	1	1	H5	FG1117	7	Pellet	4951
41	1_A6_1	PE040	01	1	1	A6	FG1117	8	Pellet	3547
42	1_B6_1	PE041	01	1	1	B6	FG1117	9	Pellet	5686
43	1_C6_1	PE042	01	1	1	C6	FG1117	10	Pellet	4616
44	1_D6_1	PE043	01	1	1	D6	FG1117	11	Pellet	2972
45	1_E6_1	PE044	01	1	1	E6	FG1117	12	Pellet	4573
46	1_F6_1	PE045	01	1	1	F6	FG1117	13	Pellet	5389
47	1_G6_1	PE046	01	1	1	G6	FG1117	14	Pellet	4563
48	1_H6_1	PEB02	01	1	1	H6	PEB02	B	ExtBlank	73
49	1_A7_1	PE047	01	1	1	A7	FG1117	15	Pellet	4246
50	1_B7_1	PE048	01	1	1	B7	FG1117	P	Pool	4738
51	1_C7_1	PE049	01	1	1	C7	FG1118	1	Pellet	5337
52	1_D7_1	PE050	01	1	1	D7	FG1118	2	Pellet	4835
53	1_E7_1	PE051	01	1	1	E7	FG1118	3	Pellet	6102
54	1_F7_1	PE052	01	1	1	F7	FG1118	4	Pellet	5811
55	1_G7_1	PE053	01	1	1	G7	FG1118	5	Pellet	4871
56	1_H7_1	PE054	01	1	1	H7	FG1118	6	Pellet	5533
57	1_A8_1	PE055	01	1	1	A8	FG1118	7	Pellet	6109
58	1_B8_1	PE056	01	1	1	B8	FG1118	8	Pellet	7232
59	1_C8_1	PE057	01	1	1	C8	FG1118	9	Pellet	5628
60	1_D8_1	PE058	01	1	1	D8	FG1118	10	Pellet	4001
61	1_E8_1	PE059	01	1	1	E8	FG1118	11	Pellet	6284
62	1_F8_1	PE060	01	1	1	F8	FG1118	12	Pellet	5235
63	1_G8_1	PE061	01	1	1	G8	FG1118	13	Pellet	4847
64	1_H8_1	PE062	01	1	1	H8	FG1118	14	Pellet	4634
65	1_A9_1	PE063	01	1	1	A9	FG1118	15	Pellet	3156
66	1_B9_1	PE064	01	1	1	B9	FG1118	P	Pool	5093
67	1_C9_1	PE065	01	1	1	C9	FG1121	1	Pellet	4115
68	1_D9_1	PE066	01	1	1	D9	FG1121	2	Pellet	3109
69	1_E9_1	PE067	01	1	1	E9	FG1121	3	Pellet	5089
70	1_F9_1	PE068	01	1	1	F9	FG1121	4	Pellet	3901
71	1_G9_1	PE069	01	1	1	G9	FG1121	5	Pellet	4885
72	1_H9_1	PEB03	01	1	1	H9	PEB03	B	ExtBlank	5
73	1_A10_1	PE070	01	1	1	A10	FG1121	6	Pellet	5085
74	1_B10_1	PE071	01	1	1	B10	FG1121	7	Pellet	6106
75	1_C10_1	PE072	01	1	1	C10	FG1121	8	Pellet	4388
76	1_D10_1	PE073	01	1	1	D10	FG1121	9	Pellet	4021
77	1_E10_1	PE074	01	1	1	E10	FG1121	10	Pellet	4514
78	1_F10_1	PE075	01	1	1	F10	FG1121	11	Pellet	4947
79	1_G10_1	PE076	01	1	1	G10	FG1121	12	Pellet	4584
80	1_H10_1	PE077	01	1	1	H10	FG1121	13	Pellet	4779
81	1_A11_1	PE078	01	1	1	A11	FG1121	14	Pellet	5135
82	1_B11_1	PE079	01	1	1	B11	FG1121	15	Pellet	8715
83	1_C11_1	PE080	01	1	1	C11	FG1121	P	Pool	6675
84	1_D11_1	PE081	01	1	1	D11	FG1202	1	Pellet	4946
85	1_E11_1	PE082	01	1	1	E11	FG1202	2	Pellet	5353
86	1_F11_1	PE083	01	1	1	F11	FG1202	3	Pellet	6149
87	1_G11_1	PE084	01	1	1	G11	FG1202	4	Pellet	5704
88	1_H11_1	PE085	01	1	1	H11	FG1202	5	Pellet	4271
89	1_A12_1	PE086	01	1	1	A12	FG1202	6	Pellet	3319
90	1_B12_1	PE087	01	1	1	B12	FG1202	7	Pellet	3533
91	1_C12_1	PE088	01	1	1	C12	FG1202	8	Pellet	6715
92	1_D12_1	PE089	01	1	1	D12	FG1202	9	Pellet	5985
93	1_E12_1	PE090	01	1	1	E12	FG1202	10	Pellet	6498
94	1_F12_1	PE091	01	1	1	F12	FG1202	11	Pellet	5857
95	1_G12_1	PE092	01	1	1	G12	FG1202	12	Pellet	8540
96	1_H12_1	PEBB1	01	1	1	H12	PEBB1	B	PCRBlank	5
97	2_A1_1	PEB04	02	2	1	A1	PEB04	B	ExtBlank	6
98	2_B1_1	PE093	02	2	1	B1	FG1202	13	Pellet	8294
99	2_C1_1	PE094	02	2	1	C1	FG1202	14	Pellet	9117
100	2_D1_1	PE095	02	2	1	D1	FG1202	15	Pellet	6705
101	2_E1_1	PE096	02	2	1	E1	FG1202	P	Pool	8152
102	2_F1_1	PE097	02	2	1	F1	FG1203	1	Pellet	7719
103	2_G1_1	PE098	02	2	1	G1	FG1203	2	Pellet	10330
104	2_H1_1	PE099	02	2	1	H1	FG1203	3	Pellet	7406
105	2_A2_1	PE100	02	2	1	A2	FG1203	4	Pellet	5031
106	2_B2_1	PE101	02	2	1	B2	FG1203	5	Pellet	4860
107	2_C2_1	PE102	02	2	1	C2	FG1203	6	Pellet	2774
108	2_D2_1	PE103	02	2	1	D2	FG1203	7	Pellet	3865
109	2_E2_1	PE104	02	2	1	E2	FG1203	8	Pellet	5677
110	2_F2_1	PE105	02	2	1	F2	FG1203	9	Pellet	5191
111	2_G2_1	PE106	02	2	1	G2	FG1203	10	Pellet	5575
112	2_H2_1	PE107	02	2	1	H2	FG1203	11	Pellet	5816
113	2_A3_1	PE108	02	2	1	A3	FG1203	12	Pellet	7201
114	2_B3_1	PE109	02	2	1	B3	FG1203	13	Pellet	11736
115	2_C3_1	PE110	02	2	1	C3	FG1203	14	Pellet	10358
116	2_D3_1	PE111	02	2	1	D3	FG1203	15	Pellet	8861
117	2_E3_1	PE112	02	2	1	E3	FG1203	P	Pool	7616
118	2_F3_1	PE113	02	2	1	F3	FG1204	1	Pellet	4228
119	2_G3_1	PE114	02	2	1	G3	FG1204	2	Pellet	5686
120	2_H3_1	PE115	02	2	1	H3	FG1204	3	Pellet	6865
121	2_A4_1	PEB05	02	2	1	A4	PEB05	B	ExtBlank	22
122	2_B4_1	PE116	02	2	1	B4	FG1204	4	Pellet	5040
123	2_C4_1	PE117	02	2	1	C4	FG1204	5	Pellet	2750
124	2_D4_1	PE118	02	2	1	D4	FG1204	6	Pellet	2781
125	2_E4_1	PE119	02	2	1	E4	FG1204	7	Pellet	5767
126	2_F4_1	PE120	02	2	1	F4	FG1204	8	Pellet	2401
127	2_G4_1	PE121	02	2	1	G4	FG1204	9	Pellet	3889
128	2_H4_1	PE122	02	2	1	H4	FG1204	10	Pellet	3105
129	2_A5_1	PE123	02	2	1	A5	FG1204	11	Pellet	2655
130	2_B5_1	PE124	02	2	1	B5	FG1204	12	Pellet	3514
131	2_C5_1	PE125	02	2	1	C5	FG1204	13	Pellet	4284
132	2_D5_1	PE126	02	2	1	D5	FG1204	14	Pellet	1836
133	2_E5_1	PE127	02	2	1	E5	FG1204	15	Pellet	2584
134	2_F5_1	PE128	02	2	1	F5	FG1204	P	Pool	5703
135	2_G5_1	PE129	02	2	1	G5	FG1281	1	Pellet	5679
136	2_H5_1	PE130	02	2	1	H5	FG1281	2	Pellet	7065
137	2_A6_1	PE131	02	2	1	A6	FG1281	3	Pellet	3807
138	2_B6_1	PE132	02	2	1	B6	FG1281	4	Pellet	3930
139	2_C6_1	PE133	02	2	1	C6	FG1281	5	Pellet	6092
140	2_D6_1	PE134	02	2	1	D6	FG1281	6	Pellet	2175
141	2_E6_1	PE135	02	2	1	E6	FG1281	7	Pellet	4567
142	2_F6_1	PE136	02	2	1	F6	FG1281	8	Pellet	5509
143	2_G6_1	PE137	02	2	1	G6	FG1281	9	Pellet	6295
144	2_H6_1	PE138	02	2	1	H6	FG1281	10	Pellet	5760
145	2_A7_1	PEB06	02	2	1	A7	PEB06	B	ExtBlank	45
146	2_B7_1	PE139	02	2	1	B7	FG1281	11	Pellet	8861
147	2_C7_1	PE140	02	2	1	C7	FG1281	12	Pellet	4579
148	2_D7_1	PE141	02	2	1	D7	FG1281	13	Pellet	4394
149	2_E7_1	PE142	02	2	1	E7	FG1281	14	Pellet	4108
150	2_F7_1	PE143	02	2	1	F7	FG1281	15	Pellet	4883
151	2_G7_1	PE144	02	2	1	G7	FG1281	P	Pool	6733
152	2_H7_1	PE145	02	2	1	H7	FG1282	1	Pellet	4882
153	2_A8_1	PE146	02	2	1	A8	FG1282	2	Pellet	1134
154	2_B8_1	PE147	02	2	1	B8	FG1282	3	Pellet	2308
155	2_C8_1	PE148	02	2	1	C8	FG1282	4	Pellet	4566
156	2_D8_1	PE149	02	2	1	D8	FG1282	5	Pellet	4119
157	2_E8_1	PE150	02	2	1	E8	FG1282	6	Pellet	6368
158	2_F8_1	PE151	02	2	1	F8	FG1282	7	Pellet	3571
159	2_G8_1	PE152	02	2	1	G8	FG1282	8	Pellet	5919
160	2_H8_1	PE153	02	2	1	H8	FG1282	9	Pellet	5703
161	2_A9_1	PE154	02	2	1	A9	FG1282	10	Pellet	4284
162	2_B9_1	PE155	02	2	1	B9	FG1282	11	Pellet	4268
163	2_C9_1	PE156	02	2	1	C9	FG1282	12	Pellet	5231
164	2_D9_1	PE157	02	2	1	D9	FG1282	13	Pellet	1285
165	2_E9_1	PE158	02	2	1	E9	FG1282	14	Pellet	1642
166	2_F9_1	PE159	02	2	1	F9	FG1282	15	Pellet	4909
167	2_G9_1	PE160	02	2	1	G9	FG1282	P	Pool	6981
168	2_H9_1	PE161	02	2	1	H9	FG1400	1	Pellet	7055
169	2_A10_1	PEB07	02	2	1	A10	PEB07	B	ExtBlank	6
170	2_B10_1	PE162	02	2	1	B10	FG1400	2	Pellet	8404
171	2_C10_1	PE163	02	2	1	C10	FG1400	3	Pellet	7992
172	2_D10_1	PE164	02	2	1	D10	FG1400	4	Pellet	5369
173	2_E10_1	PE165	02	2	1	E10	FG1400	5	Pellet	6361
174	2_F10_1	PE166	02	2	1	F10	FG1400	6	Pellet	2225
175	2_G10_1	PE167	02	2	1	G10	FG1400	7	Pellet	7871
176	2_H10_1	PE168	02	2	1	H10	FG1400	8	Pellet	6032
177	2_A11_1	PE169	02	2	1	A11	FG1400	9	Pellet	5765
178	2_B11_1	PE170	02	2	1	B11	FG1400	10	Pellet	9999
179	2_C11_1	PE171	02	2	1	C11	FG1400	11	Pellet	10129
180	2_D11_1	PE172	02	2	1	D11	FG1400	12	Pellet	7402
181	2_E11_1	PE173	02	2	1	E11	FG1400	13	Pellet	10413
182	2_F11_1	PE174	02	2	1	F11	FG1400	14	Pellet	11069
183	2_G11_1	PE175	02	2	1	G11	FG1400	P	Pool	10811
184	2_H11_1	PE176	02	2	1	H11	FG1402	1	Pellet	9040
185	2_A12_1	PE177	02	2	1	A12	FG1402	2	Pellet	4470
186	2_B12_1	PE178	02	2	1	B12	FG1402	3	Pellet	6889
187	2_C12_1	PE179	02	2	1	C12	FG1402	4	Pellet	7279
188	2_D12_1	PE180	02	2	1	D12	FG1402	5	Pellet	3940
189	2_E12_1	PE181	02	2	1	E12	FG1402	6	Pellet	5747
190	2_F12_1	PE182	02	2	1	F12	FG1402	7	Pellet	8009
191	2_G12_1	PE183	02	2	1	G12	FG1402	8	Pellet	7286
192	2_H12_1	PEBB2	02	2	1	H12	PEBB2	B	PCRBlank	3
193	3_A1_1	PE184	03	3	1	A1	FG1402	9	Pellet	9506
194	3_B1_1	PEB08	03	3	1	B1	PEB08	B	ExtBlank	23
195	3_C1_1	PE185	03	3	1	C1	FG1402	10	Pellet	11565
196	3_D1_1	PE186	03	3	1	D1	FG1402	11	Pellet	7933
197	3_E1_1	PE187	03	3	1	E1	FG1402	12	Pellet	14330
198	3_F1_1	PE188	03	3	1	F1	FG1402	13	Pellet	5978
199	3_G1_1	PE189	03	3	1	G1	FG1402	14	Pellet	5136
200	3_H1_1	PE190	03	3	1	H1	FG1402	15	Pellet	399
201	3_A2_1	PE191	03	3	1	A2	FG1402	P	Pool	7817
202	3_B2_1	PE192	03	3	1	B2	FG1538	1	Pellet	7439
203	3_C2_1	PE193	03	3	1	C2	FG1538	2	Pellet	10446
204	3_D2_1	PE194	03	3	1	D2	FG1538	3	Pellet	10328
205	3_E2_1	PE195	03	3	1	E2	FG1538	4	Pellet	13447
206	3_F2_1	PE196	03	3	1	F2	FG1538	5	Pellet	10656
207	3_G2_1	PE197	03	3	1	G2	FG1538	6	Pellet	10590
208	3_H2_1	PE198	03	3	1	H2	FG1538	7	Pellet	6044
209	3_A3_1	PE199	03	3	1	A3	FG1538	8	Pellet	9618
210	3_B3_1	PE200	03	3	1	B3	FG1538	9	Pellet	1643
211	3_C3_1	PE201	03	3	1	C3	FG1538	10	Pellet	8399
212	3_D3_1	PE202	03	3	1	D3	FG1538	11	Pellet	7768
213	3_E3_1	PE203	03	3	1	E3	FG1538	12	Pellet	11588
214	3_F3_1	PE204	03	3	1	F3	FG1538	13	Pellet	18090
215	3_G3_1	PE205	03	3	1	G3	FG1538	14	Pellet	7540
216	3_H3_1	PE206	03	3	1	H3	FG1538	15	Pellet	12595
217	3_A4_1	PE207	03	3	1	A4	FG1538	P	Pool	13989
218	3_B4_1	PEB09	03	3	1	B4	PEB09	B	ExtBlank	98
219	3_C4_1	PE208	03	3	1	C4	FG1617	1	Pellet	8619
220	3_D4_1	PE209	03	3	1	D4	FG1617	2	Pellet	5526
221	3_E4_1	PE210	03	3	1	E4	FG1617	3	Pellet	8546
222	3_F4_1	PE211	03	3	1	F4	FG1617	4	Pellet	17488
223	3_G4_1	PE212	03	3	1	G4	FG1617	5	Pellet	8370
224	3_H4_1	PE213	03	3	1	H4	FG1617	6	Pellet	13319
225	3_A5_1	PE214	03	3	1	A5	FG1617	7	Pellet	12883
226	3_B5_1	PE215	03	3	1	B5	FG1617	8	Pellet	10840
227	3_C5_1	PE216	03	3	1	C5	FG1617	9	Pellet	7997
228	3_D5_1	PE217	03	3	1	D5	FG1617	10	Pellet	6358
229	3_E5_1	PE218	03	3	1	E5	FG1617	11	Pellet	12163
230	3_F5_1	PE219	03	3	1	F5	FG1617	12	Pellet	10748
231	3_G5_1	PE220	03	3	1	G5	FG1617	13	Pellet	5545
232	3_H5_1	PE221	03	3	1	H5	FG1617	14	Pellet	7285
233	3_A6_1	PE222	03	3	1	A6	FG1617	15	Pellet	11358
234	3_B6_1	PE223	03	3	1	B6	FG1617	P	Pool	19039
235	3_C6_1	PE224	03	3	1	C6	FG1619	1	Pellet	10091
236	3_D6_1	PE225	03	3	1	D6	FG1619	2	Pellet	10634
237	3_E6_1	PE226	03	3	1	E6	FG1619	3	Pellet	13607
238	3_F6_1	PE227	03	3	1	F6	FG1619	4	Pellet	12133
239	3_G6_1	PE228	03	3	1	G6	FG1619	5	Pellet	11176
240	3_H6_1	PE229	03	3	1	H6	FG1619	6	Pellet	13180
241	3_A7_1	PE230	03	3	1	A7	FG1619	7	Pellet	16974
242	3_B7_1	PEB10	03	3	1	B7	PEB10	B	ExtBlank	288
243	3_C7_1	PE231	03	3	1	C7	FG1619	8	Pellet	14683
244	3_D7_1	PE232	03	3	1	D7	FG1619	9	Pellet	8065
245	3_E7_1	PE233	03	3	1	E7	FG1619	10	Pellet	15505
246	3_F7_1	PE234	03	3	1	F7	FG1619	11	Pellet	11655
247	3_G7_1	PE235	03	3	1	G7	FG1619	12	Pellet	11335
248	3_H7_1	PE236	03	3	1	H7	FG1619	13	Pellet	13611
249	3_A8_1	PE237	03	3	1	A8	FG1619	14	Pellet	15677
250	3_B8_1	PE238	03	3	1	B8	FG1619	15	Pellet	12151
251	3_C8_1	PE239	03	3	1	C8	FG1619	P	Pool	12034
252	3_D8_1	PE240	03	3	1	D8	FG1749	1	Pellet	9616
253	3_E8_1	PE241	03	3	1	E8	FG1749	2	Pellet	9992
254	3_F8_1	PE242	03	3	1	F8	FG1749	3	Pellet	11485
255	3_G8_1	PE243	03	3	1	G8	FG1749	4	Pellet	14526
256	3_H8_1	PE244	03	3	1	H8	FG1749	5	Pellet	12617
257	3_A9_1	PE245	03	3	1	A9	FG1749	6	Pellet	8892
258	3_B9_1	PE246	03	3	1	B9	FG1749	7	Pellet	7347
259	3_C9_1	PE247	03	3	1	C9	FG1749	8	Pellet	10721
260	3_D9_1	PE248	03	3	1	D9	FG1749	9	Pellet	7193
261	3_E9_1	PE249	03	3	1	E9	FG1749	10	Pellet	10211
262	3_F9_1	PE250	03	3	1	F9	FG1749	11	Pellet	11669
263	3_G9_1	PE251	03	3	1	G9	FG1749	12	Pellet	11628
264	3_H9_1	PE252	03	3	1	H9	FG1749	13	Pellet	17488
265	3_A10_1	PE253	03	3	1	A10	FG1749	14	Pellet	11806
266	3_B10_1	PEB11	03	3	1	B10	PEB11	B	ExtBlank	171
267	3_C10_1	PE254	03	3	1	C10	FG1749	15	Pellet	10370
268	3_D10_1	PE255	03	3	1	D10	FG1749	P	Pool	11009
269	3_E10_1	PE256	03	3	1	E10	FG1795	1	Pellet	10711
270	3_F10_1	PE257	03	3	1	F10	FG1795	2	Pellet	8866
271	3_G10_1	PE258	03	3	1	G10	FG1795	3	Pellet	8413
272	3_H10_1	PE259	03	3	1	H10	FG1795	4	Pellet	11374
273	3_A11_1	PE260	03	3	1	A11	FG1795	5	Pellet	10402
274	3_B11_1	PE261	03	3	1	B11	FG1795	6	Pellet	12424
275	3_C11_1	PE262	03	3	1	C11	FG1795	7	Pellet	16557
276	3_D11_1	PE263	03	3	1	D11	FG1795	8	Pellet	12462
277	3_E11_1	PE264	03	3	1	E11	FG1795	9	Pellet	13733
278	3_F11_1	PE265	03	3	1	F11	FG1795	10	Pellet	14797
279	3_G11_1	PE266	03	3	1	G11	FG1795	11	Pellet	12341
280	3_H11_1	PE267	03	3	1	H11	FG1795	12	Pellet	12147
281	3_A12_1	PE268	03	3	1	A12	FG1795	13	Pellet	9405
282	3_B12_1	PE269	03	3	1	B12	FG1795	14	Pellet	14017
283	3_C12_1	PE270	03	3	1	C12	FG1795	15	Pellet	18318
284	3_D12_1	PE271	03	3	1	D12	FG1795	P	Pool	10523
285	3_E12_1	PE272	03	3	1	E12	FG1901	1	Pellet	18445
286	3_F12_1	PE273	03	3	1	F12	FG1901	2	Pellet	10890
287	3_G12_1	PE274	03	3	1	G12	FG1901	3	Pellet	13132
288	3_H12_1	PEBB3	03	3	1	H12	PEBB3	B	PCRBlank	11
289	4_A1_1	PE275	04	4	1	A1	FG1901	4	Pellet	2445
290	4_B1_1	PE276	04	4	1	B1	FG1901	5	Pellet	9472
291	4_C1_1	PEB12	04	4	1	C1	PEB12	B	ExtBlank	98
292	4_D1_1	PE277	04	4	1	D1	FG1901	6	Pellet	6618
293	4_E1_1	PE278	04	4	1	E1	FG1901	7	Pellet	6671
294	4_F1_1	PE279	04	4	1	F1	FG1901	8	Pellet	5757
295	4_G1_1	PE280	04	4	1	G1	FG1901	9	Pellet	2716
296	4_H1_1	PE281	04	4	1	H1	FG1901	10	Pellet	6217
297	4_A2_1	PE282	04	4	1	A2	FG1901	11	Pellet	3808
298	4_B2_1	PE283	04	4	1	B2	FG1901	12	Pellet	6292
299	4_C2_1	PE284	04	4	1	C2	FG1901	13	Pellet	6962
300	4_D2_1	PE285	04	4	1	D2	FG1901	14	Pellet	4187
301	4_E2_1	PE286	04	4	1	E2	FG1901	15	Pellet	4173
302	4_F2_1	PE287	04	4	1	F2	FG1901	P	Pool	5615
303	4_G2_1	PE288	04	4	1	G2	FG1902	1	Pellet	4392
304	4_H2_1	PE289	04	4	1	H2	FG1902	2	Pellet	3659
305	4_A3_1	PE290	04	4	1	A3	FG1902	3	Pellet	7493
306	4_B3_1	PE291	04	4	1	B3	FG1902	4	Pellet	4090
307	4_C3_1	PE292	04	4	1	C3	FG1902	5	Pellet	9928
308	4_D3_1	PE293	04	4	1	D3	FG1902	6	Pellet	8476
309	4_E3_1	PE294	04	4	1	E3	FG1902	7	Pellet	8962
310	4_F3_1	PE295	04	4	1	F3	FG1902	8	Pellet	8585
311	4_G3_1	PE296	04	4	1	G3	FG1902	9	Pellet	11770
312	4_H3_1	PE297	04	4	1	H3	FG1902	10	Pellet	10814
313	4_A4_1	PE298	04	4	1	A4	FG1902	11	Pellet	5240
314	4_B4_1	PE299	04	4	1	B4	FG1902	12	Pellet	10428
315	4_C4_1	PEB13	04	4	1	C4	PEB13	B	ExtBlank	93
316	4_D4_1	PE300	04	4	1	D4	FG1902	13	Pellet	8302
317	4_E4_1	PE301	04	4	1	E4	FG1902	14	Pellet	7517
318	4_F4_1	PE302	04	4	1	F4	FG1902	15	Pellet	3532
319	4_G4_1	PE303	04	4	1	G4	FG1902	P	Pool	4314
320	4_H4_1	PE304	04	4	1	H4	FG1903	1	Pellet	5193
321	4_A5_1	PE305	04	4	1	A5	FG1903	2	Pellet	4707
322	4_B5_1	PE306	04	4	1	B5	FG1903	3	Pellet	5398
323	4_C5_1	PE307	04	4	1	C5	FG1903	4	Pellet	7777
324	4_D5_1	PE308	04	4	1	D5	FG1903	5	Pellet	5074
325	4_E5_1	PE309	04	4	1	E5	FG1903	6	Pellet	7411
326	4_F5_1	PE310	04	4	1	F5	FG1903	7	Pellet	6415
327	4_G5_1	PE311	04	4	1	G5	FG1903	8	Pellet	10041
328	4_H5_1	PE312	04	4	1	H5	FG1903	9	Pellet	6257
329	4_A6_1	PE313	04	4	1	A6	FG1903	10	Pellet	6748
330	4_B6_1	PE314	04	4	1	B6	FG1903	11	Pellet	6322
331	4_C6_1	PE315	04	4	1	C6	FG1903	12	Pellet	6312
332	4_D6_1	PE316	04	4	1	D6	FG1903	13	Pellet	5396
333	4_E6_1	PE317	04	4	1	E6	FG1903	14	Pellet	5607
334	4_F6_1	PE318	04	4	1	F6	FG1903	15	Pellet	4683
335	4_G6_1	PE319	04	4	1	G6	FG1903	P	Pool	6125
336	4_H6_1	PE320	04	4	1	H6	FG1400	15	Pellet	6222
337	4_A7_1	PEB14	04	4	1	A7	PEB14	B	ExtBlank	80
338	4_B7_1	PEBB4	04	4	1	B7	PEBB4	B	PCRBlank	90
339	1_A1_2	PE001	05	1	2	A1	FG1090	1	Pellet	6593
340	1_B1_2	PE002	05	1	2	B1	FG1090	2	Pellet	7124
341	1_C1_2	PE003	05	1	2	C1	FG1090	3	Pellet	11431
342	1_D1_2	PE004	05	1	2	D1	FG1090	4	Pellet	7191
343	1_E1_2	PE005	05	1	2	E1	FG1090	5	Pellet	7643
344	1_F1_2	PE006	05	1	2	F1	FG1090	6	Pellet	8970
345	1_G1_2	PE007	05	1	2	G1	FG1090	7	Pellet	10618
346	1_H1_2	PE008	05	1	2	H1	FG1090	8	Pellet	6525
347	1_A2_2	PE009	05	1	2	A2	FG1090	9	Pellet	2294
348	1_B2_2	PE010	05	1	2	B2	FG1090	10	Pellet	5724
349	1_C2_2	PE011	05	1	2	C2	FG1090	11	Pellet	6423
350	1_D2_2	PE012	05	1	2	D2	FG1090	12	Pellet	5158
351	1_E2_2	PE013	05	1	2	E2	FG1090	13	Pellet	7011
352	1_F2_2	PE014	05	1	2	F2	FG1090	14	Pellet	5241
353	1_G2_2	PE015	05	1	2	G2	FG1090	15	Pellet	5051
354	1_H2_2	PE016	05	1	2	H2	FG1090	P	Pool	5831
355	1_A3_2	PE017	05	1	2	A3	FG1091	1	Pellet	5570
356	1_B3_2	PE018	05	1	2	B3	FG1091	2	Pellet	13202
357	1_C3_2	PE019	05	1	2	C3	FG1091	3	Pellet	8493
358	1_D3_2	PE020	05	1	2	D3	FG1091	4	Pellet	6902
359	1_E3_2	PE021	05	1	2	E3	FG1091	5	Pellet	8386
360	1_F3_2	PE022	05	1	2	F3	FG1091	6	Pellet	8127
361	1_G3_2	PE023	05	1	2	G3	FG1091	7	Pellet	10220
362	1_H3_2	PEB01	05	1	2	H3	PEB01	B	ExtBlank	218
363	1_A4_2	PE024	05	1	2	A4	FG1091	8	Pellet	2131
364	1_B4_2	PE025	05	1	2	B4	FG1091	9	Pellet	9634
365	1_C4_2	PE026	05	1	2	C4	FG1091	10	Pellet	12783
366	1_D4_2	PE027	05	1	2	D4	FG1091	11	Pellet	7680
367	1_E4_2	PE028	05	1	2	E4	FG1091	12	Pellet	8257
368	1_F4_2	PE029	05	1	2	F4	FG1091	13	Pellet	9718
369	1_G4_2	PE030	05	1	2	G4	FG1091	14	Pellet	4034
370	1_H4_2	PE031	05	1	2	H4	FG1091	15	Pellet	8844
371	1_A5_2	PE032	05	1	2	A5	FG1091	P	Pool	6747
372	1_B5_2	PE033	05	1	2	B5	FG1117	1	Pellet	9944
373	1_C5_2	PE034	05	1	2	C5	FG1117	2	Pellet	7133
374	1_D5_2	PE035	05	1	2	D5	FG1117	3	Pellet	6446
375	1_E5_2	PE036	05	1	2	E5	FG1117	4	Pellet	8031
376	1_F5_2	PE037	05	1	2	F5	FG1117	5	Pellet	6940
377	1_G5_2	PE038	05	1	2	G5	FG1117	6	Pellet	8091
378	1_H5_2	PE039	05	1	2	H5	FG1117	7	Pellet	9130
379	1_A6_2	PE040	05	1	2	A6	FG1117	8	Pellet	4162
380	1_B6_2	PE041	05	1	2	B6	FG1117	9	Pellet	9624
381	1_C6_2	PE042	05	1	2	C6	FG1117	10	Pellet	6606
382	1_D6_2	PE043	05	1	2	D6	FG1117	11	Pellet	4767
383	1_E6_2	PE044	05	1	2	E6	FG1117	12	Pellet	8651
384	1_F6_2	PE045	05	1	2	F6	FG1117	13	Pellet	8263
385	1_G6_2	PE046	05	1	2	G6	FG1117	14	Pellet	6807
386	1_H6_2	PEB02	05	1	2	H6	PEB02	B	ExtBlank	100
387	1_A7_2	PE047	05	1	2	A7	FG1117	15	Pellet	6635
388	1_B7_2	PE048	05	1	2	B7	FG1117	P	Pool	12973
389	1_C7_2	PE049	05	1	2	C7	FG1118	1	Pellet	7493
390	1_D7_2	PE050	05	1	2	D7	FG1118	2	Pellet	6432
391	1_E7_2	PE051	05	1	2	E7	FG1118	3	Pellet	9322
392	1_F7_2	PE052	05	1	2	F7	FG1118	4	Pellet	7456
393	1_G7_2	PE053	05	1	2	G7	FG1118	5	Pellet	6339
394	1_H7_2	PE054	05	1	2	H7	FG1118	6	Pellet	6718
395	1_A8_2	PE055	05	1	2	A8	FG1118	7	Pellet	8150
396	1_B8_2	PE056	05	1	2	B8	FG1118	8	Pellet	9359
397	1_C8_2	PE057	05	1	2	C8	FG1118	9	Pellet	7865
398	1_D8_2	PE058	05	1	2	D8	FG1118	10	Pellet	7748
399	1_E8_2	PE059	05	1	2	E8	FG1118	11	Pellet	6621
400	1_F8_2	PE060	05	1	2	F8	FG1118	12	Pellet	8157
401	1_G8_2	PE061	05	1	2	G8	FG1118	13	Pellet	6958
402	1_H8_2	PE062	05	1	2	H8	FG1118	14	Pellet	7065
403	1_A9_2	PE063	05	1	2	A9	FG1118	15	Pellet	4713
404	1_B9_2	PE064	05	1	2	B9	FG1118	P	Pool	7565
405	1_C9_2	PE065	05	1	2	C9	FG1121	1	Pellet	5879
406	1_D9_2	PE066	05	1	2	D9	FG1121	2	Pellet	5047
407	1_E9_2	PE067	05	1	2	E9	FG1121	3	Pellet	6950
408	1_F9_2	PE068	05	1	2	F9	FG1121	4	Pellet	6579
409	1_G9_2	PE069	05	1	2	G9	FG1121	5	Pellet	7971
410	1_H9_2	PEB03	05	1	2	H9	PEB03	B	ExtBlank	12
411	1_A10_2	PE070	05	1	2	A10	FG1121	6	Pellet	7833
412	1_B10_2	PE071	05	1	2	B10	FG1121	7	Pellet	9888
413	1_C10_2	PE072	05	1	2	C10	FG1121	8	Pellet	6184
414	1_D10_2	PE073	05	1	2	D10	FG1121	9	Pellet	6185
415	1_E10_2	PE074	05	1	2	E10	FG1121	10	Pellet	6091
416	1_F10_2	PE075	05	1	2	F10	FG1121	11	Pellet	8688
417	1_G10_2	PE076	05	1	2	G10	FG1121	12	Pellet	7657
418	1_H10_2	PE077	05	1	2	H10	FG1121	13	Pellet	7398
419	1_A11_2	PE078	05	1	2	A11	FG1121	14	Pellet	6306
420	1_B11_2	PE079	05	1	2	B11	FG1121	15	Pellet	11402
421	1_C11_2	PE080	05	1	2	C11	FG1121	P	Pool	10127
422	1_D11_2	PE081	05	1	2	D11	FG1202	1	Pellet	7103
423	1_E11_2	PE082	05	1	2	E11	FG1202	2	Pellet	9644
424	1_F11_2	PE083	05	1	2	F11	FG1202	3	Pellet	9367
425	1_G11_2	PE084	05	1	2	G11	FG1202	4	Pellet	9606
426	1_H11_2	PE085	05	1	2	H11	FG1202	5	Pellet	9762
427	1_A12_2	PE086	05	1	2	A12	FG1202	6	Pellet	5154
428	1_B12_2	PE087	05	1	2	B12	FG1202	7	Pellet	15619
429	1_C12_2	PE088	05	1	2	C12	FG1202	8	Pellet	11577
430	1_D12_2	PE089	05	1	2	D12	FG1202	9	Pellet	14181
431	1_E12_2	PE090	05	1	2	E12	FG1202	10	Pellet	10225
432	1_F12_2	PE091	05	1	2	F12	FG1202	11	Pellet	8748
433	1_G12_2	PE092	05	1	2	G12	FG1202	12	Pellet	7486
434	1_H12_2	PEBB1	05	1	2	H12	PEBB1	B	PCRBlank	5
435	2_A1_2	PEB04	06	2	2	A1	PEB04	B	ExtBlank	49
436	2_B1_2	PE093	06	2	2	B1	FG1202	13	Pellet	2658
437	2_C1_2	PE094	06	2	2	C1	FG1202	14	Pellet	3793
438	2_D1_2	PE095	06	2	2	D1	FG1202	15	Pellet	2005
439	2_E1_2	PE096	06	2	2	E1	FG1202	P	Pool	1929
440	2_F1_2	PE097	06	2	2	F1	FG1203	1	Pellet	1453
441	2_G1_2	PE098	06	2	2	G1	FG1203	2	Pellet	3929
442	2_H1_2	PE099	06	2	2	H1	FG1203	3	Pellet	3274
443	2_A2_2	PE100	06	2	2	A2	FG1203	4	Pellet	1808
444	2_B2_2	PE101	06	2	2	B2	FG1203	5	Pellet	3287
445	2_C2_2	PE102	06	2	2	C2	FG1203	6	Pellet	1223
446	2_D2_2	PE103	06	2	2	D2	FG1203	7	Pellet	2314
447	2_E2_2	PE104	06	2	2	E2	FG1203	8	Pellet	1952
448	2_F2_2	PE105	06	2	2	F2	FG1203	9	Pellet	1790
449	2_G2_2	PE106	06	2	2	G2	FG1203	10	Pellet	1826
450	2_H2_2	PE107	06	2	2	H2	FG1203	11	Pellet	2657
451	2_A3_2	PE108	06	2	2	A3	FG1203	12	Pellet	2701
452	2_B3_2	PE109	06	2	2	B3	FG1203	13	Pellet	5607
453	2_C3_2	PE110	06	2	2	C3	FG1203	14	Pellet	4930
454	2_D3_2	PE111	06	2	2	D3	FG1203	15	Pellet	3740
455	2_E3_2	PE112	06	2	2	E3	FG1203	P	Pool	4823
456	2_F3_2	PE113	06	2	2	F3	FG1204	1	Pellet	3186
457	2_G3_2	PE114	06	2	2	G3	FG1204	2	Pellet	2507
458	2_H3_2	PE115	06	2	2	H3	FG1204	3	Pellet	1981
459	2_A4_2	PEB05	06	2	2	A4	PEB05	B	ExtBlank	102
460	2_B4_2	PE116	06	2	2	B4	FG1204	4	Pellet	4673
461	2_C4_2	PE117	06	2	2	C4	FG1204	5	Pellet	4656
462	2_D4_2	PE118	06	2	2	D4	FG1204	6	Pellet	2028
463	2_E4_2	PE119	06	2	2	E4	FG1204	7	Pellet	2954
464	2_F4_2	PE120	06	2	2	F4	FG1204	8	Pellet	2012
465	2_G4_2	PE121	06	2	2	G4	FG1204	9	Pellet	1781
466	2_H4_2	PE122	06	2	2	H4	FG1204	10	Pellet	2920
467	2_A5_2	PE123	06	2	2	A5	FG1204	11	Pellet	2262
468	2_B5_2	PE124	06	2	2	B5	FG1204	12	Pellet	2248
469	2_C5_2	PE125	06	2	2	C5	FG1204	13	Pellet	2673
470	2_D5_2	PE126	06	2	2	D5	FG1204	14	Pellet	1542
471	2_E5_2	PE127	06	2	2	E5	FG1204	15	Pellet	1719
472	2_F5_2	PE128	06	2	2	F5	FG1204	P	Pool	3095
473	2_G5_2	PE129	06	2	2	G5	FG1281	1	Pellet	4721
474	2_H5_2	PE130	06	2	2	H5	FG1281	2	Pellet	2470
475	2_A6_2	PE131	06	2	2	A6	FG1281	3	Pellet	3264
476	2_B6_2	PE132	06	2	2	B6	FG1281	4	Pellet	3253
477	2_C6_2	PE133	06	2	2	C6	FG1281	5	Pellet	3092
478	2_D6_2	PE134	06	2	2	D6	FG1281	6	Pellet	1496
479	2_E6_2	PE135	06	2	2	E6	FG1281	7	Pellet	2885
480	2_F6_2	PE136	06	2	2	F6	FG1281	8	Pellet	3210
481	2_G6_2	PE137	06	2	2	G6	FG1281	9	Pellet	1989
482	2_H6_2	PE138	06	2	2	H6	FG1281	10	Pellet	2358
483	2_A7_2	PEB06	06	2	2	A7	PEB06	B	ExtBlank	65
484	2_B7_2	PE139	06	2	2	B7	FG1281	11	Pellet	4670
485	2_C7_2	PE140	06	2	2	C7	FG1281	12	Pellet	2283
486	2_D7_2	PE141	06	2	2	D7	FG1281	13	Pellet	3255
487	2_E7_2	PE142	06	2	2	E7	FG1281	14	Pellet	2078
488	2_F7_2	PE143	06	2	2	F7	FG1281	15	Pellet	2995
489	2_G7_2	PE144	06	2	2	G7	FG1281	P	Pool	2470
490	2_H7_2	PE145	06	2	2	H7	FG1282	1	Pellet	2150
491	2_A8_2	PE146	06	2	2	A8	FG1282	2	Pellet	1671
492	2_B8_2	PE147	06	2	2	B8	FG1282	3	Pellet	3235
493	2_C8_2	PE148	06	2	2	C8	FG1282	4	Pellet	1525
494	2_D8_2	PE149	06	2	2	D8	FG1282	5	Pellet	2142
495	2_E8_2	PE150	06	2	2	E8	FG1282	6	Pellet	4049
496	2_F8_2	PE151	06	2	2	F8	FG1282	7	Pellet	2144
497	2_G8_2	PE152	06	2	2	G8	FG1282	8	Pellet	4936
498	2_H8_2	PE153	06	2	2	H8	FG1282	9	Pellet	1805
499	2_A9_2	PE154	06	2	2	A9	FG1282	10	Pellet	3616
500	2_B9_2	PE155	06	2	2	B9	FG1282	11	Pellet	6370
501	2_C9_2	PE156	06	2	2	C9	FG1282	12	Pellet	2655
502	2_D9_2	PE157	06	2	2	D9	FG1282	13	Pellet	1327
503	2_E9_2	PE158	06	2	2	E9	FG1282	14	Pellet	934
504	2_F9_2	PE159	06	2	2	F9	FG1282	15	Pellet	3239
505	2_G9_2	PE160	06	2	2	G9	FG1282	P	Pool	3027
506	2_H9_2	PE161	06	2	2	H9	FG1400	1	Pellet	3590
507	2_A10_2	PEB07	06	2	2	A10	PEB07	B	ExtBlank	858
508	2_B10_2	PE162	06	2	2	B10	FG1400	2	Pellet	5656
509	2_C10_2	PE163	06	2	2	C10	FG1400	3	Pellet	5273
510	2_D10_2	PE164	06	2	2	D10	FG1400	4	Pellet	2699
511	2_E10_2	PE165	06	2	2	E10	FG1400	5	Pellet	2425
512	2_F10_2	PE166	06	2	2	F10	FG1400	6	Pellet	1159
513	2_G10_2	PE167	06	2	2	G10	FG1400	7	Pellet	3186
514	2_H10_2	PE168	06	2	2	H10	FG1400	8	Pellet	2516
515	2_A11_2	PE169	06	2	2	A11	FG1400	9	Pellet	3787
516	2_B11_2	PE170	06	2	2	B11	FG1400	10	Pellet	4169
517	2_C11_2	PE171	06	2	2	C11	FG1400	11	Pellet	3871
518	2_D11_2	PE172	06	2	2	D11	FG1400	12	Pellet	2444
519	2_E11_2	PE173	06	2	2	E11	FG1400	13	Pellet	3929
520	2_F11_2	PE174	06	2	2	F11	FG1400	14	Pellet	3125
521	2_G11_2	PE175	06	2	2	G11	FG1400	P	Pool	4829
522	2_H11_2	PE176	06	2	2	H11	FG1402	1	Pellet	4217
523	2_A12_2	PE177	06	2	2	A12	FG1402	2	Pellet	2462
524	2_B12_2	PE178	06	2	2	B12	FG1402	3	Pellet	3593
525	2_C12_2	PE179	06	2	2	C12	FG1402	4	Pellet	2883
526	2_D12_2	PE180	06	2	2	D12	FG1402	5	Pellet	1308
527	2_E12_2	PE181	06	2	2	E12	FG1402	6	Pellet	2421
528	2_F12_2	PE182	06	2	2	F12	FG1402	7	Pellet	2974
529	2_G12_2	PE183	06	2	2	G12	FG1402	8	Pellet	1546
530	2_H12_2	PEBB2	06	2	2	H12	PEBB2	B	PCRBlank	0
531	3_A1_2	PE184	07	3	2	A1	FG1402	9	Pellet	8356
532	3_B1_2	PEB08	07	3	2	B1	PEB08	B	ExtBlank	77
533	3_C1_2	PE185	07	3	2	C1	FG1402	10	Pellet	7349
534	3_D1_2	PE186	07	3	2	D1	FG1402	11	Pellet	4462
535	3_E1_2	PE187	07	3	2	E1	FG1402	12	Pellet	7790
536	3_F1_2	PE188	07	3	2	F1	FG1402	13	Pellet	4390
537	3_G1_2	PE189	07	3	2	G1	FG1402	14	Pellet	5255
538	3_H1_2	PE190	07	3	2	H1	FG1402	15	Pellet	634
539	3_A2_2	PE191	07	3	2	A2	FG1402	P	Pool	4863
540	3_B2_2	PE192	07	3	2	B2	FG1538	1	Pellet	4932
541	3_C2_2	PE193	07	3	2	C2	FG1538	2	Pellet	5208
542	3_D2_2	PE194	07	3	2	D2	FG1538	3	Pellet	5584
543	3_E2_2	PE195	07	3	2	E2	FG1538	4	Pellet	6259
544	3_F2_2	PE196	07	3	2	F2	FG1538	5	Pellet	5941
545	3_G2_2	PE197	07	3	2	G2	FG1538	6	Pellet	6725
546	3_H2_2	PE198	07	3	2	H2	FG1538	7	Pellet	5720
547	3_A3_2	PE199	07	3	2	A3	FG1538	8	Pellet	7543
548	3_B3_2	PE200	07	3	2	B3	FG1538	9	Pellet	1485
549	3_C3_2	PE201	07	3	2	C3	FG1538	10	Pellet	5542
550	3_D3_2	PE202	07	3	2	D3	FG1538	11	Pellet	5409
551	3_E3_2	PE203	07	3	2	E3	FG1538	12	Pellet	6864
552	3_F3_2	PE204	07	3	2	F3	FG1538	13	Pellet	14474
553	3_G3_2	PE205	07	3	2	G3	FG1538	14	Pellet	5862
554	3_H3_2	PE206	07	3	2	H3	FG1538	15	Pellet	9629
555	3_A4_2	PE207	07	3	2	A4	FG1538	P	Pool	8293
556	3_B4_2	PEB09	07	3	2	B4	PEB09	B	ExtBlank	379
557	3_C4_2	PE208	07	3	2	C4	FG1617	1	Pellet	4871
558	3_D4_2	PE209	07	3	2	D4	FG1617	2	Pellet	1986
559	3_E4_2	PE210	07	3	2	E4	FG1617	3	Pellet	6852
560	3_F4_2	PE211	07	3	2	F4	FG1617	4	Pellet	10810
561	3_G4_2	PE212	07	3	2	G4	FG1617	5	Pellet	8068
562	3_H4_2	PE213	07	3	2	H4	FG1617	6	Pellet	8197
563	3_A5_2	PE214	07	3	2	A5	FG1617	7	Pellet	8148
564	3_B5_2	PE215	07	3	2	B5	FG1617	8	Pellet	7701
565	3_C5_2	PE216	07	3	2	C5	FG1617	9	Pellet	4820
566	3_D5_2	PE217	07	3	2	D5	FG1617	10	Pellet	3045
567	3_E5_2	PE218	07	3	2	E5	FG1617	11	Pellet	6191
568	3_F5_2	PE219	07	3	2	F5	FG1617	12	Pellet	5978
569	3_G5_2	PE220	07	3	2	G5	FG1617	13	Pellet	2948
570	3_H5_2	PE221	07	3	2	H5	FG1617	14	Pellet	5850
571	3_A6_2	PE222	07	3	2	A6	FG1617	15	Pellet	7271
572	3_B6_2	PE223	07	3	2	B6	FG1617	P	Pool	10576
573	3_C6_2	PE224	07	3	2	C6	FG1619	1	Pellet	7170
574	3_D6_2	PE225	07	3	2	D6	FG1619	2	Pellet	7613
575	3_E6_2	PE226	07	3	2	E6	FG1619	3	Pellet	7447
576	3_F6_2	PE227	07	3	2	F6	FG1619	4	Pellet	6243
577	3_G6_2	PE228	07	3	2	G6	FG1619	5	Pellet	9833
578	3_H6_2	PE229	07	3	2	H6	FG1619	6	Pellet	8034
579	3_A7_2	PE230	07	3	2	A7	FG1619	7	Pellet	10436
580	3_B7_2	PEB10	07	3	2	B7	PEB10	B	ExtBlank	324
581	3_C7_2	PE231	07	3	2	C7	FG1619	8	Pellet	8143
582	3_D7_2	PE232	07	3	2	D7	FG1619	9	Pellet	5182
583	3_E7_2	PE233	07	3	2	E7	FG1619	10	Pellet	8657
584	3_F7_2	PE234	07	3	2	F7	FG1619	11	Pellet	8171
585	3_G7_2	PE235	07	3	2	G7	FG1619	12	Pellet	7171
586	3_H7_2	PE236	07	3	2	H7	FG1619	13	Pellet	8191
587	3_A8_2	PE237	07	3	2	A8	FG1619	14	Pellet	8430
588	3_B8_2	PE238	07	3	2	B8	FG1619	15	Pellet	8632
589	3_C8_2	PE239	07	3	2	C8	FG1619	P	Pool	8448
590	3_D8_2	PE240	07	3	2	D8	FG1749	1	Pellet	6744
591	3_E8_2	PE241	07	3	2	E8	FG1749	2	Pellet	5744
592	3_F8_2	PE242	07	3	2	F8	FG1749	3	Pellet	7819
593	3_G8_2	PE243	07	3	2	G8	FG1749	4	Pellet	5948
594	3_H8_2	PE244	07	3	2	H8	FG1749	5	Pellet	8504
595	3_A9_2	PE245	07	3	2	A9	FG1749	6	Pellet	5170
596	3_B9_2	PE246	07	3	2	B9	FG1749	7	Pellet	5921
597	3_C9_2	PE247	07	3	2	C9	FG1749	8	Pellet	5621
598	3_D9_2	PE248	07	3	2	D9	FG1749	9	Pellet	4102
599	3_E9_2	PE249	07	3	2	E9	FG1749	10	Pellet	6298
600	3_F9_2	PE250	07	3	2	F9	FG1749	11	Pellet	7326
601	3_G9_2	PE251	07	3	2	G9	FG1749	12	Pellet	6493
602	3_H9_2	PE252	07	3	2	H9	FG1749	13	Pellet	8772
603	3_A10_2	PE253	07	3	2	A10	FG1749	14	Pellet	6024
604	3_B10_2	PEB11	07	3	2	B10	PEB11	B	ExtBlank	12
605	3_C10_2	PE254	07	3	2	C10	FG1749	15	Pellet	5791
606	3_D10_2	PE255	07	3	2	D10	FG1749	P	Pool	5701
607	3_E10_2	PE256	07	3	2	E10	FG1795	1	Pellet	5870
608	3_F10_2	PE257	07	3	2	F10	FG1795	2	Pellet	5305
609	3_G10_2	PE258	07	3	2	G10	FG1795	3	Pellet	7632
610	3_H10_2	PE259	07	3	2	H10	FG1795	4	Pellet	7218
611	3_A11_2	PE260	07	3	2	A11	FG1795	5	Pellet	8236
612	3_B11_2	PE261	07	3	2	B11	FG1795	6	Pellet	8556
613	3_C11_2	PE262	07	3	2	C11	FG1795	7	Pellet	9065
614	3_D11_2	PE263	07	3	2	D11	FG1795	8	Pellet	8431
615	3_E11_2	PE264	07	3	2	E11	FG1795	9	Pellet	10907
616	3_F11_2	PE265	07	3	2	F11	FG1795	10	Pellet	10570
617	3_G11_2	PE266	07	3	2	G11	FG1795	11	Pellet	7911
618	3_H11_2	PE267	07	3	2	H11	FG1795	12	Pellet	8452
619	3_A12_2	PE268	07	3	2	A12	FG1795	13	Pellet	12268
620	3_B12_2	PE269	07	3	2	B12	FG1795	14	Pellet	10810
621	3_C12_2	PE270	07	3	2	C12	FG1795	15	Pellet	10873
622	3_D12_2	PE271	07	3	2	D12	FG1795	P	Pool	7507
623	3_E12_2	PE272	07	3	2	E12	FG1901	1	Pellet	10575
624	3_F12_2	PE273	07	3	2	F12	FG1901	2	Pellet	7754
625	3_G12_2	PE274	07	3	2	G12	FG1901	3	Pellet	12703
626	3_H12_2	PEBB3	07	3	2	H12	PEBB3	B	PCRBlank	8
627	4_A1_2	PE275	08	4	2	A1	FG1901	4	Pellet	2561
628	4_B1_2	PE276	08	4	2	B1	FG1901	5	Pellet	1523
629	4_C1_2	PEB12	08	4	2	C1	PEB12	B	ExtBlank	29
630	4_D1_2	PE277	08	4	2	D1	FG1901	6	Pellet	1207
631	4_E1_2	PE278	08	4	2	E1	FG1901	7	Pellet	1091
632	4_F1_2	PE279	08	4	2	F1	FG1901	8	Pellet	704
633	4_G1_2	PE280	08	4	2	G1	FG1901	9	Pellet	1010
634	4_H1_2	PE281	08	4	2	H1	FG1901	10	Pellet	1579
635	4_A2_2	PE282	08	4	2	A2	FG1901	11	Pellet	2023
636	4_B2_2	PE283	08	4	2	B2	FG1901	12	Pellet	2089
637	4_C2_2	PE284	08	4	2	C2	FG1901	13	Pellet	1294
638	4_D2_2	PE285	08	4	2	D2	FG1901	14	Pellet	1143
639	4_E2_2	PE286	08	4	2	E2	FG1901	15	Pellet	661
640	4_F2_2	PE287	08	4	2	F2	FG1901	P	Pool	1323
641	4_G2_2	PE288	08	4	2	G2	FG1902	1	Pellet	922
642	4_H2_2	PE289	08	4	2	H2	FG1902	2	Pellet	1361
643	4_A3_2	PE290	08	4	2	A3	FG1902	3	Pellet	1818
644	4_B3_2	PE291	08	4	2	B3	FG1902	4	Pellet	1404
645	4_C3_2	PE292	08	4	2	C3	FG1902	5	Pellet	2788
646	4_D3_2	PE293	08	4	2	D3	FG1902	6	Pellet	1968
647	4_E3_2	PE294	08	4	2	E3	FG1902	7	Pellet	3076
648	4_F3_2	PE295	08	4	2	F3	FG1902	8	Pellet	2883
649	4_G3_2	PE296	08	4	2	G3	FG1902	9	Pellet	3741
650	4_H3_2	PE297	08	4	2	H3	FG1902	10	Pellet	1618
651	4_A4_2	PE298	08	4	2	A4	FG1902	11	Pellet	3164
652	4_B4_2	PE299	08	4	2	B4	FG1902	12	Pellet	2853
653	4_C4_2	PEB13	08	4	2	C4	PEB13	B	ExtBlank	55
654	4_D4_2	PE300	08	4	2	D4	FG1902	13	Pellet	1959
655	4_E4_2	PE301	08	4	2	E4	FG1902	14	Pellet	2021
656	4_F4_2	PE302	08	4	2	F4	FG1902	15	Pellet	1081
657	4_G4_2	PE303	08	4	2	G4	FG1902	P	Pool	2541
658	4_H4_2	PE304	08	4	2	H4	FG1903	1	Pellet	1582
659	4_A5_2	PE305	08	4	2	A5	FG1903	2	Pellet	1136
660	4_B5_2	PE306	08	4	2	B5	FG1903	3	Pellet	1958
661	4_C5_2	PE307	08	4	2	C5	FG1903	4	Pellet	2621
662	4_D5_2	PE308	08	4	2	D5	FG1903	5	Pellet	1551
663	4_E5_2	PE309	08	4	2	E5	FG1903	6	Pellet	1747
664	4_F5_2	PE310	08	4	2	F5	FG1903	7	Pellet	2413
665	4_G5_2	PE311	08	4	2	G5	FG1903	8	Pellet	3216
666	4_H5_2	PE312	08	4	2	H5	FG1903	9	Pellet	964
667	4_A6_2	PE313	08	4	2	A6	FG1903	10	Pellet	1558
668	4_B6_2	PE314	08	4	2	B6	FG1903	11	Pellet	1133
669	4_C6_2	PE315	08	4	2	C6	FG1903	12	Pellet	2100
670	4_D6_2	PE316	08	4	2	D6	FG1903	13	Pellet	1242
671	4_E6_2	PE317	08	4	2	E6	FG1903	14	Pellet	1136
672	4_F6_2	PE318	08	4	2	F6	FG1903	15	Pellet	997
673	4_G6_2	PE319	08	4	2	G6	FG1903	P	Pool	3753
674	4_H6_2	PE320	08	4	2	H6	FG1400	15	Pellet	1762
675	4_A7_2	PEB14	08	4	2	A7	PEB14	B	ExtBlank	96
676	4_B7_2	PEBB4	08	4	2	B7	PEBB4	B	PCRBlank	1
677	1_A1_3	PE001	09	1	3	A1	FG1090	1	Pellet	3204
678	1_B1_3	PE002	09	1	3	B1	FG1090	2	Pellet	1528
679	1_C1_3	PE003	09	1	3	C1	FG1090	3	Pellet	1995
680	1_D1_3	PE004	09	1	3	D1	FG1090	4	Pellet	1665
681	1_E1_3	PE005	09	1	3	E1	FG1090	5	Pellet	1263
682	1_F1_3	PE006	09	1	3	F1	FG1090	6	Pellet	908
683	1_G1_3	PE007	09	1	3	G1	FG1090	7	Pellet	2088
684	1_H1_3	PE008	09	1	3	H1	FG1090	8	Pellet	1753
685	1_A2_3	PE009	09	1	3	A2	FG1090	9	Pellet	1044
686	1_B2_3	PE010	09	1	3	B2	FG1090	10	Pellet	2421
687	1_C2_3	PE011	09	1	3	C2	FG1090	11	Pellet	1745
688	1_D2_3	PE012	09	1	3	D2	FG1090	12	Pellet	1153
689	1_E2_3	PE013	09	1	3	E2	FG1090	13	Pellet	1476
690	1_F2_3	PE014	09	1	3	F2	FG1090	14	Pellet	1158
691	1_G2_3	PE015	09	1	3	G2	FG1090	15	Pellet	709
692	1_H2_3	PE016	09	1	3	H2	FG1090	P	Pool	1731
693	1_A3_3	PE017	09	1	3	A3	FG1091	1	Pellet	1509
694	1_B3_3	PE018	09	1	3	B3	FG1091	2	Pellet	3910
695	1_C3_3	PE019	09	1	3	C3	FG1091	3	Pellet	2523
696	1_D3_3	PE020	09	1	3	D3	FG1091	4	Pellet	1853
697	1_E3_3	PE021	09	1	3	E3	FG1091	5	Pellet	4673
698	1_F3_3	PE022	09	1	3	F3	FG1091	6	Pellet	2502
699	1_G3_3	PE023	09	1	3	G3	FG1091	7	Pellet	3016
700	1_H3_3	PEB01	09	1	3	H3	PEB01	B	ExtBlank	10
701	1_A4_3	PE024	09	1	3	A4	FG1091	8	Pellet	215
702	1_B4_3	PE025	09	1	3	B4	FG1091	9	Pellet	2755
703	1_C4_3	PE026	09	1	3	C4	FG1091	10	Pellet	6776
704	1_D4_3	PE027	09	1	3	D4	FG1091	11	Pellet	2553
705	1_E4_3	PE028	09	1	3	E4	FG1091	12	Pellet	3206
706	1_F4_3	PE029	09	1	3	F4	FG1091	13	Pellet	2759
707	1_G4_3	PE030	09	1	3	G4	FG1091	14	Pellet	2632
708	1_H4_3	PE031	09	1	3	H4	FG1091	15	Pellet	2526
709	1_A5_3	PE032	09	1	3	A5	FG1091	P	Pool	1837
710	1_B5_3	PE033	09	1	3	B5	FG1117	1	Pellet	2530
711	1_C5_3	PE034	09	1	3	C5	FG1117	2	Pellet	3596
712	1_D5_3	PE035	09	1	3	D5	FG1117	3	Pellet	2996
713	1_E5_3	PE036	09	1	3	E5	FG1117	4	Pellet	2310
714	1_F5_3	PE037	09	1	3	F5	FG1117	5	Pellet	3098
715	1_G5_3	PE038	09	1	3	G5	FG1117	6	Pellet	3833
716	1_H5_3	PE039	09	1	3	H5	FG1117	7	Pellet	1533
717	1_A6_3	PE040	09	1	3	A6	FG1117	8	Pellet	1644
718	1_B6_3	PE041	09	1	3	B6	FG1117	9	Pellet	2191
719	1_C6_3	PE042	09	1	3	C6	FG1117	10	Pellet	2350
720	1_D6_3	PE043	09	1	3	D6	FG1117	11	Pellet	1709
721	1_E6_3	PE044	09	1	3	E6	FG1117	12	Pellet	4686
722	1_F6_3	PE045	09	1	3	F6	FG1117	13	Pellet	2039
723	1_G6_3	PE046	09	1	3	G6	FG1117	14	Pellet	2894
724	1_H6_3	PEB02	09	1	3	H6	PEB02	B	ExtBlank	24
725	1_A7_3	PE047	09	1	3	A7	FG1117	15	Pellet	2574
726	1_B7_3	PE048	09	1	3	B7	FG1117	P	Pool	2210
727	1_C7_3	PE049	09	1	3	C7	FG1118	1	Pellet	2108
728	1_D7_3	PE050	09	1	3	D7	FG1118	2	Pellet	1740
729	1_E7_3	PE051	09	1	3	E7	FG1118	3	Pellet	2328
730	1_F7_3	PE052	09	1	3	F7	FG1118	4	Pellet	2800
731	1_G7_3	PE053	09	1	3	G7	FG1118	5	Pellet	2407
732	1_H7_3	PE054	09	1	3	H7	FG1118	6	Pellet	1919
733	1_A8_3	PE055	09	1	3	A8	FG1118	7	Pellet	2024
734	1_B8_3	PE056	09	1	3	B8	FG1118	8	Pellet	4727
735	1_C8_3	PE057	09	1	3	C8	FG1118	9	Pellet	2491
736	1_D8_3	PE058	09	1	3	D8	FG1118	10	Pellet	2745
737	1_E8_3	PE059	09	1	3	E8	FG1118	11	Pellet	2386
738	1_F8_3	PE060	09	1	3	F8	FG1118	12	Pellet	2433
739	1_G8_3	PE061	09	1	3	G8	FG1118	13	Pellet	2105
740	1_H8_3	PE062	09	1	3	H8	FG1118	14	Pellet	1429
741	1_A9_3	PE063	09	1	3	A9	FG1118	15	Pellet	1414
742	1_B9_3	PE064	09	1	3	B9	FG1118	P	Pool	2795
743	1_C9_3	PE065	09	1	3	C9	FG1121	1	Pellet	1829
744	1_D9_3	PE066	09	1	3	D9	FG1121	2	Pellet	1645
745	1_E9_3	PE067	09	1	3	E9	FG1121	3	Pellet	1980
746	1_F9_3	PE068	09	1	3	F9	FG1121	4	Pellet	1405
747	1_G9_3	PE069	09	1	3	G9	FG1121	5	Pellet	2866
748	1_H9_3	PEB03	09	1	3	H9	PEB03	B	ExtBlank	1
749	1_A10_3	PE070	09	1	3	A10	FG1121	6	Pellet	3327
750	1_B10_3	PE071	09	1	3	B10	FG1121	7	Pellet	2643
751	1_C10_3	PE072	09	1	3	C10	FG1121	8	Pellet	1245
752	1_D10_3	PE073	09	1	3	D10	FG1121	9	Pellet	1527
753	1_E10_3	PE074	09	1	3	E10	FG1121	10	Pellet	1563
754	1_F10_3	PE075	09	1	3	F10	FG1121	11	Pellet	1879
755	1_G10_3	PE076	09	1	3	G10	FG1121	12	Pellet	2431
756	1_H10_3	PE077	09	1	3	H10	FG1121	13	Pellet	1820
757	1_A11_3	PE078	09	1	3	A11	FG1121	14	Pellet	2308
758	1_B11_3	PE079	09	1	3	B11	FG1121	15	Pellet	2983
759	1_C11_3	PE080	09	1	3	C11	FG1121	P	Pool	2442
760	1_D11_3	PE081	09	1	3	D11	FG1202	1	Pellet	1947
761	1_E11_3	PE082	09	1	3	E11	FG1202	2	Pellet	1909
762	1_F11_3	PE083	09	1	3	F11	FG1202	3	Pellet	2104
763	1_G11_3	PE084	09	1	3	G11	FG1202	4	Pellet	2157
764	1_H11_3	PE085	09	1	3	H11	FG1202	5	Pellet	1954
765	1_A12_3	PE086	09	1	3	A12	FG1202	6	Pellet	1546
766	1_B12_3	PE087	09	1	3	B12	FG1202	7	Pellet	1724
767	1_C12_3	PE088	09	1	3	C12	FG1202	8	Pellet	1546
768	1_D12_3	PE089	09	1	3	D12	FG1202	9	Pellet	748
769	1_E12_3	PE090	09	1	3	E12	FG1202	10	Pellet	1434
770	1_F12_3	PE091	09	1	3	F12	FG1202	11	Pellet	1438
771	1_G12_3	PE092	09	1	3	G12	FG1202	12	Pellet	1796
772	1_H12_3	PEBB1	09	1	3	H12	PEBB1	B	PCRBlank	3
773	2_A1_3	PEB04	10	2	3	A1	PEB04	B	ExtBlank	19
774	2_B1_3	PE093	10	2	3	B1	FG1202	13	Pellet	1983
775	2_C1_3	PE094	10	2	3	C1	FG1202	14	Pellet	2031
776	2_D1_3	PE095	10	2	3	D1	FG1202	15	Pellet	1089
777	2_E1_3	PE096	10	2	3	E1	FG1202	P	Pool	1191
778	2_F1_3	PE097	10	2	3	F1	FG1203	1	Pellet	731
779	2_G1_3	PE098	10	2	3	G1	FG1203	2	Pellet	2077
780	2_H1_3	PE099	10	2	3	H1	FG1203	3	Pellet	1687
781	2_A2_3	PE100	10	2	3	A2	FG1203	4	Pellet	1747
782	2_B2_3	PE101	10	2	3	B2	FG1203	5	Pellet	1984
783	2_C2_3	PE102	10	2	3	C2	FG1203	6	Pellet	791
784	2_D2_3	PE103	10	2	3	D2	FG1203	7	Pellet	1279
785	2_E2_3	PE104	10	2	3	E2	FG1203	8	Pellet	1031
786	2_F2_3	PE105	10	2	3	F2	FG1203	9	Pellet	894
787	2_G2_3	PE106	10	2	3	G2	FG1203	10	Pellet	1042
788	2_H2_3	PE107	10	2	3	H2	FG1203	11	Pellet	1986
789	2_A3_3	PE108	10	2	3	A3	FG1203	12	Pellet	5643
790	2_B3_3	PE109	10	2	3	B3	FG1203	13	Pellet	3578
791	2_C3_3	PE110	10	2	3	C3	FG1203	14	Pellet	3265
792	2_D3_3	PE111	10	2	3	D3	FG1203	15	Pellet	2268
793	2_E3_3	PE112	10	2	3	E3	FG1203	P	Pool	3102
794	2_F3_3	PE113	10	2	3	F3	FG1204	1	Pellet	1112
795	2_G3_3	PE114	10	2	3	G3	FG1204	2	Pellet	1353
796	2_H3_3	PE115	10	2	3	H3	FG1204	3	Pellet	1216
797	2_A4_3	PEB05	10	2	3	A4	PEB05	B	ExtBlank	84
798	2_B4_3	PE116	10	2	3	B4	FG1204	4	Pellet	3886
799	2_C4_3	PE117	10	2	3	C4	FG1204	5	Pellet	2829
800	2_D4_3	PE118	10	2	3	D4	FG1204	6	Pellet	1052
801	2_E4_3	PE119	10	2	3	E4	FG1204	7	Pellet	1863
802	2_F4_3	PE120	10	2	3	F4	FG1204	8	Pellet	1055
803	2_G4_3	PE121	10	2	3	G4	FG1204	9	Pellet	1119
804	2_H4_3	PE122	10	2	3	H4	FG1204	10	Pellet	1343
805	2_A5_3	PE123	10	2	3	A5	FG1204	11	Pellet	1643
806	2_B5_3	PE124	10	2	3	B5	FG1204	12	Pellet	1406
807	2_C5_3	PE125	10	2	3	C5	FG1204	13	Pellet	1683
808	2_D5_3	PE126	10	2	3	D5	FG1204	14	Pellet	1138
809	2_E5_3	PE127	10	2	3	E5	FG1204	15	Pellet	1354
810	2_F5_3	PE128	10	2	3	F5	FG1204	P	Pool	1928
811	2_G5_3	PE129	10	2	3	G5	FG1281	1	Pellet	2548
812	2_H5_3	PE130	10	2	3	H5	FG1281	2	Pellet	1687
813	2_A6_3	PE131	10	2	3	A6	FG1281	3	Pellet	1674
814	2_B6_3	PE132	10	2	3	B6	FG1281	4	Pellet	1606
815	2_C6_3	PE133	10	2	3	C6	FG1281	5	Pellet	2163
816	2_D6_3	PE134	10	2	3	D6	FG1281	6	Pellet	985
817	2_E6_3	PE135	10	2	3	E6	FG1281	7	Pellet	1421
818	2_F6_3	PE136	10	2	3	F6	FG1281	8	Pellet	1475
819	2_G6_3	PE137	10	2	3	G6	FG1281	9	Pellet	4230
820	2_H6_3	PE138	10	2	3	H6	FG1281	10	Pellet	1917
821	2_A7_3	PEB06	10	2	3	A7	PEB06	B	ExtBlank	57
822	2_B7_3	PE139	10	2	3	B7	FG1281	11	Pellet	4008
823	2_C7_3	PE140	10	2	3	C7	FG1281	12	Pellet	1461
824	2_D7_3	PE141	10	2	3	D7	FG1281	13	Pellet	1824
825	2_E7_3	PE142	10	2	3	E7	FG1281	14	Pellet	1447
826	2_F7_3	PE143	10	2	3	F7	FG1281	15	Pellet	1821
827	2_G7_3	PE144	10	2	3	G7	FG1281	P	Pool	2107
828	2_H7_3	PE145	10	2	3	H7	FG1282	1	Pellet	1758
829	2_A8_3	PE146	10	2	3	A8	FG1282	2	Pellet	1226
830	2_B8_3	PE147	10	2	3	B8	FG1282	3	Pellet	1443
831	2_C8_3	PE148	10	2	3	C8	FG1282	4	Pellet	1281
832	2_D8_3	PE149	10	2	3	D8	FG1282	5	Pellet	1022
833	2_E8_3	PE150	10	2	3	E8	FG1282	6	Pellet	2057
834	2_F8_3	PE151	10	2	3	F8	FG1282	7	Pellet	1121
835	2_G8_3	PE152	10	2	3	G8	FG1282	8	Pellet	3007
836	2_H8_3	PE153	10	2	3	H8	FG1282	9	Pellet	1360
837	2_A9_3	PE154	10	2	3	A9	FG1282	10	Pellet	1555
838	2_B9_3	PE155	10	2	3	B9	FG1282	11	Pellet	3965
839	2_C9_3	PE156	10	2	3	C9	FG1282	12	Pellet	1854
840	2_D9_3	PE157	10	2	3	D9	FG1282	13	Pellet	802
841	2_E9_3	PE158	10	2	3	E9	FG1282	14	Pellet	570
842	2_F9_3	PE159	10	2	3	F9	FG1282	15	Pellet	2301
843	2_G9_3	PE160	10	2	3	G9	FG1282	P	Pool	1720
844	2_H9_3	PE161	10	2	3	H9	FG1400	1	Pellet	2341
845	2_A10_3	PEB07	10	2	3	A10	PEB07	B	ExtBlank	92
846	2_B10_3	PE162	10	2	3	B10	FG1400	2	Pellet	3449
847	2_C10_3	PE163	10	2	3	C10	FG1400	3	Pellet	1943
848	2_D10_3	PE164	10	2	3	D10	FG1400	4	Pellet	1794
849	2_E10_3	PE165	10	2	3	E10	FG1400	5	Pellet	1576
850	2_F10_3	PE166	10	2	3	F10	FG1400	6	Pellet	662
851	2_G10_3	PE167	10	2	3	G10	FG1400	7	Pellet	1854
852	2_H10_3	PE168	10	2	3	H10	FG1400	8	Pellet	1588
853	2_A11_3	PE169	10	2	3	A11	FG1400	9	Pellet	2488
854	2_B11_3	PE170	10	2	3	B11	FG1400	10	Pellet	3933
855	2_C11_3	PE171	10	2	3	C11	FG1400	11	Pellet	2664
856	2_D11_3	PE172	10	2	3	D11	FG1400	12	Pellet	2305
857	2_E11_3	PE173	10	2	3	E11	FG1400	13	Pellet	3555
858	2_F11_3	PE174	10	2	3	F11	FG1400	14	Pellet	2384
859	2_G11_3	PE175	10	2	3	G11	FG1400	P	Pool	3598
860	2_H11_3	PE176	10	2	3	H11	FG1402	1	Pellet	2237
861	2_A12_3	PE177	10	2	3	A12	FG1402	2	Pellet	1426
862	2_B12_3	PE178	10	2	3	B12	FG1402	3	Pellet	1556
863	2_C12_3	PE179	10	2	3	C12	FG1402	4	Pellet	1744
864	2_D12_3	PE180	10	2	3	D12	FG1402	5	Pellet	774
865	2_E12_3	PE181	10	2	3	E12	FG1402	6	Pellet	1718
866	2_F12_3	PE182	10	2	3	F12	FG1402	7	Pellet	2168
867	2_G12_3	PE183	10	2	3	G12	FG1402	8	Pellet	1017
868	2_H12_3	PEBB2	10	2	3	H12	PEBB2	B	PCRBlank	0
869	3_A1_3	PE184	11	3	3	A1	FG1402	9	Pellet	7067
870	3_B1_3	PEB08	11	3	3	B1	PEB08	B	ExtBlank	10
871	3_C1_3	PE185	11	3	3	C1	FG1402	10	Pellet	3126
872	3_D1_3	PE186	11	3	3	D1	FG1402	11	Pellet	1121
873	3_E1_3	PE187	11	3	3	E1	FG1402	12	Pellet	6174
874	3_F1_3	PE188	11	3	3	F1	FG1402	13	Pellet	652
875	3_G1_3	PE189	11	3	3	G1	FG1402	14	Pellet	1698
876	3_H1_3	PE190	11	3	3	H1	FG1402	15	Pellet	208
877	3_A2_3	PE191	11	3	3	A2	FG1402	P	Pool	3840
878	3_B2_3	PE192	11	3	3	B2	FG1538	1	Pellet	2514
879	3_C2_3	PE193	11	3	3	C2	FG1538	2	Pellet	3478
880	3_D2_3	PE194	11	3	3	D2	FG1538	3	Pellet	5196
881	3_E2_3	PE195	11	3	3	E2	FG1538	4	Pellet	4604
882	3_F2_3	PE196	11	3	3	F2	FG1538	5	Pellet	4382
883	3_G2_3	PE197	11	3	3	G2	FG1538	6	Pellet	5061
884	3_H2_3	PE198	11	3	3	H2	FG1538	7	Pellet	2349
885	3_A3_3	PE199	11	3	3	A3	FG1538	8	Pellet	3159
886	3_B3_3	PE200	11	3	3	B3	FG1538	9	Pellet	500
887	3_C3_3	PE201	11	3	3	C3	FG1538	10	Pellet	2917
888	3_D3_3	PE202	11	3	3	D3	FG1538	11	Pellet	3424
889	3_E3_3	PE203	11	3	3	E3	FG1538	12	Pellet	5000
890	3_F3_3	PE204	11	3	3	F3	FG1538	13	Pellet	7462
891	3_G3_3	PE205	11	3	3	G3	FG1538	14	Pellet	2141
892	3_H3_3	PE206	11	3	3	H3	FG1538	15	Pellet	2605
893	3_A4_3	PE207	11	3	3	A4	FG1538	P	Pool	7230
894	3_B4_3	PEB09	11	3	3	B4	PEB09	B	ExtBlank	50
895	3_C4_3	PE208	11	3	3	C4	FG1617	1	Pellet	3915
896	3_D4_3	PE209	11	3	3	D4	FG1617	2	Pellet	1937
897	3_E4_3	PE210	11	3	3	E4	FG1617	3	Pellet	3498
898	3_F4_3	PE211	11	3	3	F4	FG1617	4	Pellet	5374
899	3_G4_3	PE212	11	3	3	G4	FG1617	5	Pellet	5167
900	3_H4_3	PE213	11	3	3	H4	FG1617	6	Pellet	3659
901	3_A5_3	PE214	11	3	3	A5	FG1617	7	Pellet	6114
902	3_B5_3	PE215	11	3	3	B5	FG1617	8	Pellet	7063
903	3_C5_3	PE216	11	3	3	C5	FG1617	9	Pellet	3715
904	3_D5_3	PE217	11	3	3	D5	FG1617	10	Pellet	4231
905	3_E5_3	PE218	11	3	3	E5	FG1617	11	Pellet	4286
906	3_F5_3	PE219	11	3	3	F5	FG1617	12	Pellet	4808
907	3_G5_3	PE220	11	3	3	G5	FG1617	13	Pellet	3936
908	3_H5_3	PE221	11	3	3	H5	FG1617	14	Pellet	2360
909	3_A6_3	PE222	11	3	3	A6	FG1617	15	Pellet	5017
910	3_B6_3	PE223	11	3	3	B6	FG1617	P	Pool	8036
911	3_C6_3	PE224	11	3	3	C6	FG1619	1	Pellet	5465
912	3_D6_3	PE225	11	3	3	D6	FG1619	2	Pellet	3938
913	3_E6_3	PE226	11	3	3	E6	FG1619	3	Pellet	4115
914	3_F6_3	PE227	11	3	3	F6	FG1619	4	Pellet	3981
915	3_G6_3	PE228	11	3	3	G6	FG1619	5	Pellet	8362
916	3_H6_3	PE229	11	3	3	H6	FG1619	6	Pellet	4613
917	3_A7_3	PE230	11	3	3	A7	FG1619	7	Pellet	8473
918	3_B7_3	PEB10	11	3	3	B7	PEB10	B	ExtBlank	154
919	3_C7_3	PE231	11	3	3	C7	FG1619	8	Pellet	5092
920	3_D7_3	PE232	11	3	3	D7	FG1619	9	Pellet	2685
921	3_E7_3	PE233	11	3	3	E7	FG1619	10	Pellet	4819
922	3_F7_3	PE234	11	3	3	F7	FG1619	11	Pellet	5456
923	3_G7_3	PE235	11	3	3	G7	FG1619	12	Pellet	4712
924	3_H7_3	PE236	11	3	3	H7	FG1619	13	Pellet	3968
925	3_A8_3	PE237	11	3	3	A8	FG1619	14	Pellet	6674
926	3_B8_3	PE238	11	3	3	B8	FG1619	15	Pellet	7588
927	3_C8_3	PE239	11	3	3	C8	FG1619	P	Pool	2970
928	3_D8_3	PE240	11	3	3	D8	FG1749	1	Pellet	3256
929	3_E8_3	PE241	11	3	3	E8	FG1749	2	Pellet	3588
930	3_F8_3	PE242	11	3	3	F8	FG1749	3	Pellet	5477
931	3_G8_3	PE243	11	3	3	G8	FG1749	4	Pellet	8464
932	3_H8_3	PE244	11	3	3	H8	FG1749	5	Pellet	4075
933	3_A9_3	PE245	11	3	3	A9	FG1749	6	Pellet	3575
934	3_B9_3	PE246	11	3	3	B9	FG1749	7	Pellet	7240
935	3_C9_3	PE247	11	3	3	C9	FG1749	8	Pellet	3395
936	3_D9_3	PE248	11	3	3	D9	FG1749	9	Pellet	2952
937	3_E9_3	PE249	11	3	3	E9	FG1749	10	Pellet	2902
938	3_F9_3	PE250	11	3	3	F9	FG1749	11	Pellet	4797
939	3_G9_3	PE251	11	3	3	G9	FG1749	12	Pellet	3441
940	3_H9_3	PE252	11	3	3	H9	FG1749	13	Pellet	6503
941	3_A10_3	PE253	11	3	3	A10	FG1749	14	Pellet	6427
942	3_B10_3	PEB11	11	3	3	B10	PEB11	B	ExtBlank	173
943	3_C10_3	PE254	11	3	3	C10	FG1749	15	Pellet	2625
944	3_D10_3	PE255	11	3	3	D10	FG1749	P	Pool	3435
945	3_E10_3	PE256	11	3	3	E10	FG1795	1	Pellet	3513
946	3_F10_3	PE257	11	3	3	F10	FG1795	2	Pellet	2695
947	3_G10_3	PE258	11	3	3	G10	FG1795	3	Pellet	3124
948	3_H10_3	PE259	11	3	3	H10	FG1795	4	Pellet	3853
949	3_A11_3	PE260	11	3	3	A11	FG1795	5	Pellet	4461
950	3_B11_3	PE261	11	3	3	B11	FG1795	6	Pellet	3621
951	3_C11_3	PE262	11	3	3	C11	FG1795	7	Pellet	5114
952	3_D11_3	PE263	11	3	3	D11	FG1795	8	Pellet	4662
953	3_E11_3	PE264	11	3	3	E11	FG1795	9	Pellet	4265
954	3_F11_3	PE265	11	3	3	F11	FG1795	10	Pellet	4564
955	3_G11_3	PE266	11	3	3	G11	FG1795	11	Pellet	4845
956	3_H11_3	PE267	11	3	3	H11	FG1795	12	Pellet	4468
957	3_A12_3	PE268	11	3	3	A12	FG1795	13	Pellet	6741
958	3_B12_3	PE269	11	3	3	B12	FG1795	14	Pellet	4966
959	3_C12_3	PE270	11	3	3	C12	FG1795	15	Pellet	5466
960	3_D12_3	PE271	11	3	3	D12	FG1795	P	Pool	2624
961	3_E12_3	PE272	11	3	3	E12	FG1901	1	Pellet	5008
962	3_F12_3	PE273	11	3	3	F12	FG1901	2	Pellet	3038
963	3_G12_3	PE274	11	3	3	G12	FG1901	3	Pellet	6525
964	3_H12_3	PEBB3	11	3	3	H12	PEBB3	B	PCRBlank	98
965	4_A1_3	PE275	12	4	3	A1	FG1901	4	Pellet	809
966	4_B1_3	PE276	12	4	3	B1	FG1901	5	Pellet	1599
967	4_C1_3	PEB12	12	4	3	C1	PEB12	B	ExtBlank	7
968	4_D1_3	PE277	12	4	3	D1	FG1901	6	Pellet	1124
969	4_E1_3	PE278	12	4	3	E1	FG1901	7	Pellet	1068
970	4_F1_3	PE279	12	4	3	F1	FG1901	8	Pellet	721
971	4_G1_3	PE280	12	4	3	G1	FG1901	9	Pellet	741
972	4_H1_3	PE281	12	4	3	H1	FG1901	10	Pellet	1753
973	4_A2_3	PE282	12	4	3	A2	FG1901	11	Pellet	2006
974	4_B2_3	PE283	12	4	3	B2	FG1901	12	Pellet	1837
975	4_C2_3	PE284	12	4	3	C2	FG1901	13	Pellet	1213
976	4_D2_3	PE285	12	4	3	D2	FG1901	14	Pellet	885
977	4_E2_3	PE286	12	4	3	E2	FG1901	15	Pellet	664
978	4_F2_3	PE287	12	4	3	F2	FG1901	P	Pool	1128
979	4_G2_3	PE288	12	4	3	G2	FG1902	1	Pellet	813
980	4_H2_3	PE289	12	4	3	H2	FG1902	2	Pellet	1187
981	4_A3_3	PE290	12	4	3	A3	FG1902	3	Pellet	2382
982	4_B3_3	PE291	12	4	3	B3	FG1902	4	Pellet	1360
983	4_C3_3	PE292	12	4	3	C3	FG1902	5	Pellet	2341
984	4_D3_3	PE293	12	4	3	D3	FG1902	6	Pellet	1699
985	4_E3_3	PE294	12	4	3	E3	FG1902	7	Pellet	3091
986	4_F3_3	PE295	12	4	3	F3	FG1902	8	Pellet	2854
987	4_G3_3	PE296	12	4	3	G3	FG1902	9	Pellet	2671
988	4_H3_3	PE297	12	4	3	H3	FG1902	10	Pellet	1561
989	4_A4_3	PE298	12	4	3	A4	FG1902	11	Pellet	3027
990	4_B4_3	PE299	12	4	3	B4	FG1902	12	Pellet	2592
991	4_C4_3	PEB13	12	4	3	C4	PEB13	B	ExtBlank	11
992	4_D4_3	PE300	12	4	3	D4	FG1902	13	Pellet	1452
993	4_E4_3	PE301	12	4	3	E4	FG1902	14	Pellet	1722
994	4_F4_3	PE302	12	4	3	F4	FG1902	15	Pellet	734
995	4_G4_3	PE303	12	4	3	G4	FG1902	P	Pool	1162
996	4_H4_3	PE304	12	4	3	H4	FG1903	1	Pellet	1629
997	4_A5_3	PE305	12	4	3	A5	FG1903	2	Pellet	821
998	4_B5_3	PE306	12	4	3	B5	FG1903	3	Pellet	1633
999	4_C5_3	PE307	12	4	3	C5	FG1903	4	Pellet	2358
1000	4_D5_3	PE308	12	4	3	D5	FG1903	5	Pellet	1384
1001	4_E5_3	PE309	12	4	3	E5	FG1903	6	Pellet	1443
1002	4_F5_3	PE310	12	4	3	F5	FG1903	7	Pellet	2047
1003	4_G5_3	PE311	12	4	3	G5	FG1903	8	Pellet	3168
1004	4_H5_3	PE312	12	4	3	H5	FG1903	9	Pellet	863
1005	4_A6_3	PE313	12	4	3	A6	FG1903	10	Pellet	173
1006	4_B6_3	PE314	12	4	3	B6	FG1903	11	Pellet	1225
1007	4_C6_3	PE315	12	4	3	C6	FG1903	12	Pellet	1163
1008	4_D6_3	PE316	12	4	3	D6	FG1903	13	Pellet	947
1009	4_E6_3	PE317	12	4	3	E6	FG1903	14	Pellet	1038
1010	4_F6_3	PE318	12	4	3	F6	FG1903	15	Pellet	974
1011	4_G6_3	PE319	12	4	3	G6	FG1903	P	Pool	2768
1012	4_H6_3	PE320	12	4	3	H6	FG1400	15	Pellet	1683
1013	4_A7_3	PEB14	12	4	3	A7	PEB14	B	ExtBlank	16
1014	4_B7_3	PEBB4	12	4	3	B7	PEBB4	B	PCRBlank	1
1015	PE001_High	PE001	01	1	4	A1	FG1090	1	Pellet	74860
1016	PE001_Low	PE001	01	1	4	A1	FG1090	1	Pellet	9140
1017	PE016_High	PE016	01	1	4	H2	FG1090	P	Pool	85480
1018	PE016_Low	PE016	01	1	4	H2	FG1090	P	Pool	7697
1019	PE017_High	PE017	01	1	4	A3	FG1091	1	Pellet	64172
1020	PE017_Low	PE017	01	1	4	A3	FG1091	1	Pellet	8804
1021	PE032_High	PE032	01	1	4	A5	FG1091	P	Pool	48650
1022	PE032_Low	PE032	01	1	4	A5	FG1091	P	Pool	4541
1023	PE033_High	PE033	01	1	4	B5	FG1117	1	Pellet	80534
1024	PE033_Low	PE033	01	1	4	B5	FG1117	1	Pellet	7844
1025	PE048_High	PE048	01	1	4	B7	FG1117	P	Pool	39252
1026	PE048_Low	PE048	01	1	4	B7	FG1117	P	Pool	5826
1027	PE049_High	PE049	01	1	4	C7	FG1118	1	Pellet	41707
1028	PE049_Low	PE049	01	1	4	C7	FG1118	1	Pellet	7596
1029	PE064_High	PE064	01	1	4	B9	FG1118	P	Pool	86740
1030	PE064_Low	PE064	01	1	4	B9	FG1118	P	Pool	13041
1031	PE065_High	PE065	01	1	4	C9	FG1121	1	Pellet	85050
1032	PE065_Low	PE065	01	1	4	C9	FG1121	1	Pellet	4843
1033	PE080_High	PE080	01	1	4	C11	FG1121	P	Pool	191900
1034	PE080_Low	PE080	01	1	4	C11	FG1121	P	Pool	5566
1035	PE081_High	PE081	01	1	4	D11	FG1202	1	Pellet	190500
1036	PE081_Low	PE081	01	1	4	D11	FG1202	1	Pellet	5002
1037	PE096_High	PE096	02	2	4	E1	FG1202	P	Pool	111849
1038	PE096_Low	PE096	02	2	4	E1	FG1202	P	Pool	4735
1039	PE097_High	PE097	02	2	4	F1	FG1203	1	Pellet	177823
1040	PE097_Low	PE097	02	2	4	F1	FG1203	1	Pellet	6759
1041	PE112_High	PE112	02	2	4	E3	FG1203	P	Pool	161622
1042	PE112_Low	PE112	02	2	4	E3	FG1203	P	Pool	4953
1043	PE113_High	PE113	02	2	4	F3	FG1204	1	Pellet	182
1044	PE113_Low	PE113	02	2	4	F3	FG1204	1	Pellet	1384
1045	PE128_High	PE128	02	2	4	F5	FG1204	P	Pool	82708
1046	PE128_Low	PE128	02	2	4	F5	FG1204	P	Pool	5777
1047	PE129_High	PE129	02	2	4	G5	FG1281	1	Pellet	73717
1048	PE129_Low	PE129	02	2	4	G5	FG1281	1	Pellet	1947
1049	PE144_High	PE144	02	2	4	G7	FG1281	P	Pool	108814
1050	PE144_Low	PE144	02	2	4	G7	FG1281	P	Pool	2585
1051	PE145_High	PE145	02	2	4	H7	FG1282	1	Pellet	93425
1052	PE145_Low	PE145	02	2	4	H7	FG1282	1	Pellet	1960
1053	PE160_High	PE160	02	2	4	G9	FG1282	P	Pool	72320
1054	PE160_Low	PE160	02	2	4	G9	FG1282	P	Pool	1881
1055	PE161_High	PE161	02	2	4	H9	FG1400	1	Pellet	74794
1056	PE161_Low	PE161	02	2	4	H9	FG1400	1	Pellet	3524
1057	PE175_High	PE175	02	2	4	G11	FG1400	P	Pool	92188
1058	PE175_Low	PE175	02	2	4	G11	FG1400	P	Pool	3457
1059	PE176_High	PE176	02	2	4	H11	FG1402	1	Pellet	27454
1060	PE176_Low	PE176	02	2	4	H11	FG1402	1	Pellet	3104
1061	PE191_High	PE191	03	3	4	A2	FG1402	P	Pool	131124
1062	PE191_Low	PE191	03	3	4	A2	FG1402	P	Pool	4915
1063	PE192_High	PE192	03	3	4	B2	FG1538	1	Pellet	97472
1064	PE192_Low	PE192	03	3	4	B2	FG1538	1	Pellet	4196
1065	PE207_High	PE207	03	3	4	A4	FG1538	P	Pool	150125
1066	PE207_Low	PE207	03	3	4	A4	FG1538	P	Pool	4974
1067	PE208_High	PE208	03	3	4	C4	FG1617	1	Pellet	63915
1068	PE208_Low	PE208	03	3	4	C4	FG1617	1	Pellet	2614
1069	PE223_High	PE223	03	3	4	B6	FG1617	P	Pool	79143
1070	PE223_Low	PE223	03	3	4	B6	FG1617	P	Pool	4307
1071	PE224_High	PE224	03	3	4	C6	FG1619	1	Pellet	129320
1072	PE224_Low	PE224	03	3	4	C6	FG1619	1	Pellet	5412
1073	PE239_High	PE239	03	3	4	C8	FG1619	P	Pool	137833
1074	PE239_Low	PE239	03	3	4	C8	FG1619	P	Pool	4054
1075	PE240_High	PE240	03	3	4	D8	FG1749	1	Pellet	110048
1076	PE240_Low	PE240	03	3	4	D8	FG1749	1	Pellet	5127
1077	PE255_High	PE255	03	3	4	D10	FG1749	P	Pool	163080
1078	PE255_Low	PE255	03	3	4	D10	FG1749	P	Pool	6657
1079	PE256_High	PE256	03	3	4	E10	FG1795	1	Pellet	145495
1080	PE256_Low	PE256	03	3	4	E10	FG1795	1	Pellet	10921
1081	PE271_High	PE271	03	3	4	D12	FG1795	P	Pool	171695
1082	PE271_Low	PE271	03	3	4	D12	FG1795	P	Pool	11090
1083	PE272_High	PE272	03	3	4	E12	FG1901	1	Pellet	177231
1084	PE272_Low	PE272	03	3	4	E12	FG1901	1	Pellet	10905
1085	PE287_High	PE287	04	4	4	F2	FG1901	P	Pool	94649
1086	PE287_Low	PE287	04	4	4	F2	FG1901	P	Pool	4183
1087	PE288_High	PE288	04	4	4	G2	FG1902	1	Pellet	156398
1088	PE288_Low	PE288	04	4	4	G2	FG1902	1	Pellet	10006
1089	PE303_High	PE303	04	4	4	G4	FG1902	P	Pool	137206
1090	PE303_Low	PE303	04	4	4	G4	FG1902	P	Pool	10287
1091	PE304_High	PE304	04	4	4	H4	FG1903	1	Pellet	99173
1092	PE304_Low	PE304	04	4	4	H4	FG1903	1	Pellet	6983
1093	PE319_High	PE319	04	4	4	G6	FG1903	P	Pool	142380
1094	PE319_Low	PE319	04	4	4	G6	FG1903	P	Pool	10970
1095	Br1_Low							B	PCRBlank	215
1096	Br2_Low							B	PCRBlank	0
1097	Br3_Low							B	PCRBlank	6
1098	Br4_Low							B	PCRBlank	1

## Sheet: haplotypes
sequence	seq_length	sum_reads	status1%_ID	Final rank	Final ID	Final family	Final order	Final match
ggcatgagcaagaatagttggaacttcattaagtcttctaatccgttcagaattagatagccctggatctttaattggggatgatcaaatttataatgttattgttacagctcatgcttttgttataattttctttatagtaataccaattataat	156	57	ok	species	Arhopalus ferus	Cerambycidae	Coleoptera	100
ggcatgagcaagaatagttggaacttcattaagtcttctaatccgttcagaattagatagccctggatctttaattggggatgatcaaatttataatgttattgttacagctcatgcttttgttataattttctttatagtaataccaattataatc	157	3134	ok	species	Arhopalus ferus	Cerambycidae	Coleoptera	100
gcatgagcaagaatagttggaacttctttgagtcttttaattcgttcagaattaggtagccctggatctttaattggagatgatcaaatttataatgttattgttacagctcatgcttttgttataattttttttatagtaatacccattataatt	156	737	ok	species	Arhopalus ferus	Cerambycidae	Coleoptera	100
ggcatgagcaagaataattggaacttctttgagtcttttaattcgttcagaattaggtagccctggatctttaattggagatgatcaaatttataatgttattgttacagctcatgcttttgttataattttttttatagtaatacccattataatc	157	497	ok	species	Arhopalus ferus	Cerambycidae	Coleoptera	99.35
ggcatgagcaagaatagttggaacttctttgagtcttttaattcgttcagaattaggtagccctggatctttaattggagatgatcaaatttataatgttattgttacagctcatgcttttgttataatttttttatagtaataccaattataatt	156	12	ok	species	Arhopalus ferus	Cerambycidae	Coleoptera	99.35
ggcatgagcaagaatagttggaacttctttgagtcttttaattcgttcagaattaggtagccctggatctttaattggagatgatcaaatttataatgttattgttacagctcatgcttttgttataatttttttatagtaatacccattataatt	156	2009	ok	species	Arhopalus ferus	Cerambycidae	Coleoptera	99.36
ggcatgagcaagaatagttggaacttctttgagtcttttaattcgttcagaattaggtagccctggatctttaattggagatgatcaaatttataatgttattgttacagctcatgcttttgttataattttttttatagtaatacccattataat	156	2861	ok	species	Arhopalus ferus	Cerambycidae	Coleoptera	99.36
ggcatgagcaagaatagttggaacttctttgagtcttttaattcgttcagaattaggtagccctggatctttaattggagatgatcaaatttataatgttattgttacagctcatgcttttgttataattttttttatagtaatacccattataatt	157	116715	ok	species	Arhopalus ferus	Cerambycidae	Coleoptera	100
ggcatgagcaagaatagttggaacttctttgagtcttttaattcgttcagaattaggtagccctggatctttaattggagatgatcaaatttataatgttattgttacagctcatgcttttgttataattttttttatagtaatacctattataatt	157	3637	ok	species	Arhopalus ferus	Cerambycidae	Coleoptera	100
ggcatgagcaagaatagttggaacttctttgagtcttttaattcgttcagaattaggtagccctggatctttaattggagatgatcaaatttataatgttattgttacagctcatgcttttgttataattttttttatagtaatgcccattataatt	157	5289	ok	species	Arhopalus ferus	Cerambycidae	Coleoptera	99.36
ggcatgagcaagaatagttggaacttctttgagtcttttaattcgttcagaattaggtagccctggatctttaattggggatgatcaaatttataatgttattgttacagctcatgcttttgttataattttttttatagtaatacccattataatt	157	2112	ok	species	Arhopalus ferus	Cerambycidae	Coleoptera	100
agcatgagcaagcatagttggaacttcattaagtcttctaattcattcagaattaagtagtcctggatctttaattagagatgatcaaatttataatgttattgttacagctcatgcttttgttatagttttctttatagtaataccaattataatt	157	282	ok	family	Cerambycidae 1	Cerambycidae	Coleoptera	93
ggcatgagcaagaatagttggaacttcattgagtcttttaattcgctcagaattaggtagccctggatcttcaattggagatgatcaaatttataatgttattgttacagctcatgcttttgttataattttttttatagtaatgccaattataatt	157	266	ok	family	Cerambycidae 2	Cerambycidae	Coleoptera	96.82
ggcatgagcaagaatagttggaacttcattgagtcttttaattcgctcagaattaggtagccctggatctttaattggagatgatcaaatttataatgttattgttacagctcatgcttttgttataattttttttatagtaatgccaattataatt	157	2450	ok	family	Cerambycidae 2	Cerambycidae	Coleoptera	97.45
ggcatgagcaagaatagttggaacttcattgagtcttttaattcgctcagaattaggtagccctggatctttaattggagatgatcaaatttataatgttattgttacagctcatgcttttgttatatttttttttatagtaatgccaattataatt	157	117	ok	family	Cerambycidae 2	Cerambycidae	Coleoptera	96.79
ggcatgagcaagaatagttggaacttcattgagtcttttaattcgttcagaattaggtagccctggatctttaattggagatgatcaaatttataatgttattgttacagctcatgcttttgttataattttttttatagtaatgccaattataatt	157	1081	ok	family	Cerambycidae 2	Cerambycidae	Coleoptera	98.08
ggcatgagcaagaatagttggaacttctttgagtctcttaattcgttcagaattaggtagccctggatctctaattggagatgatcaaatttataatgttattgttacagctcatgcttttgttataatttttttatagtaatacccattataatt	156	144	ok	family	Cerambycidae 3	Cerambycidae	Coleoptera	98.71
ggcatgagcaagaatagttggaacttctttgagtctcttaattcgttcagaattaggtagccctggatctctaattggagatgatcaaatttataatgttattgttacagctcatgcttttgttataattttttttatagtaatacccattataat	156	407	ok	family	Cerambycidae 3	Cerambycidae	Coleoptera	98.08
ggcatgagcaagaatagttggaacttctttgagtctcttaattcgttcagaattaggtagccctggatctctaattggagatgatcaaatttataatgttattgttacagctcatgcttttgttataattttttttatagtaatacccattataatt	157	59566	ok	family	Cerambycidae 3	Cerambycidae	Coleoptera	98.72
ggcatgagcaagaatagttggaacttctttgagtctcttaattcgttcagaattaggtagccctggatctctaattggagatgatcaaatttataatgttattgttacagctcatgcttttgttataattttttttatagtaatacctattataatt	157	70	ok	family	Cerambycidae 3	Cerambycidae	Coleoptera	98.08
ggcatgagcaagaatagttgaaacttcattaagtcttctaattcgctcagaattaggtagccctggatctttaattggagatgatcaaatttataatgttattgttacagctcatgcttttgttataatttttttatagtaataccaattataatt	156	6	ok	family	Cerambycidae 4	Cerambycidae	Coleoptera	95.54
ggcatgagcaagaatagttggaacttcattaagtcttctaattcgctcagaattaggtagccctggatctttaattggagatgatcaaatttataatgttattgttacagctcatgcatttgttataattttttttatagtaataccaattataatt	157	158	ok	family	Cerambycidae 5	Cerambycidae	Coleoptera	96.15
ggcatgagcaagaatagttggaacttcattaagtcttctaattcgctcagaattaggtagccctggatctttaattggagatgatcaaatttataatgttattgttacagctcatgcttttgttataatttttttatagtaataccaattataatt	156	466	ok	family	Cerambycidae 5	Cerambycidae	Coleoptera	96.18
ggcatgagcaagaatagttggaacttcattaagtcttctaattcgctcagaattaggtagccctggatctttaattggagatgatcaaatttataatgttattgttacagctcatgcttttgttataattttttttatagtaataccaattataatt	157	663	ok	family	Cerambycidae 5	Cerambycidae	Coleoptera	96.82
tatttgagcaggaatagttggaatatcactaagaatcttaattcgaatagaactaggaaacccgggctctttaattggaaatgatcaaatttataatgtaattgtaacagcccatgcttttgtcataatttttttcatggttatgcctattataatt	157	58	ok	species	Sphaeroderma rubidum	Chrysomelidae	Coleoptera	100
agcatgagcaggaatagttggaacatctctaagagtactaattcgaacagaattaggaaatcctggatctttaattggcgacgaccaaatttataatgtaattgttacagctcatgcatttatcataattttttttatagttatacctataatgatt	157	128	ok	species	Sitona discoideus	Curculionidae	Coleoptera	100
agcgtgatccggaatagtcggaacctcactaagactattaatccgtgcagaattaggaaaccccggctctctaattggagacgaccaaatctacaacgtaattgttacagcacatgcttttatcataatttttttcatagtaataccaatcataatt	157	3346	ok	species	Tenebrio molitor	Tenebrionidae	Coleoptera	100
agcgtgatccggaatagtcggaacctccctaagactattaatccgtgcagaattaggaaaccccggctctttaattgggaacgaccaaatctacaacgtaattgttacagcacatgcttttatcataatttttttcatagtaataccaatcataatt	157	11	ok	species	Tenebrio molitor	Tenebrionidae	Coleoptera	100
agcgtgatccggaatagttggaacctctctaagactattaatccgtgcagaattaggaaaccccggctctttaattggagacgaccaaatctacaacgtaattgttacagcacatgcttttatcataatttttttcatagtaataccaatcataatt	157	49	ok	species	Tenebrio molitor	Tenebrionidae	Coleoptera	100
tgtatgagctgcaatagtaggaactgcttttagagttttaattcgcttagagttaggacaaccaggaagatttattggagatgaccaaatctataatgttatagtgacagcccacgcttttattataatttttttcatagttatgcctattataatt	157	479	ok	genus	Entomobrya sp. 1	Entomobryidae	Collembola	100
aatttgagctggaatattaggaacctcattaagaatattaattcgattagaattaagaacaatttcaaatttaattggaaatgaccaaatttataatgttattgttactgctcatgcttttattataattttttttatagtcataccaattcttatt	157	26	ok	family	Cecidomyiidae 1	Cecidomyiidae	Diptera	96
agcttgatcaggtatagtaggtacttctttaagtatccttattcgtgcagaactagggcacgctggatctttaattggagacgatcaaatttataatgttatcgtaacagctcatgcttttgttataattttcttcatagtaatgcctattttaatt	157	15	ok	family	Chironomidae 1	Chironomidae	Diptera	100
tgcttgatcaggaatagtaggaacatctctaagaatgcttattcgggcagaattgggacgacctggaacttttattgatgatgaccaaatttataatgttgtagttactgcacatgcttttattataatttttttcatagttatgccaattttaatt	157	28	ok	genus	Chironomus sp. 1	Chironomidae	Diptera	100
tgcttgatcaggaatagtaggaacatctctaagaatgcttattcgggcagaattgggacgacctggaacttttattggtgatgaccaaatttataatgttgtagttactgcacatgcttttattataatttttttcatagttatgccaattttaatt	157	334	ok	genus	Chironomus sp. 1	Chironomidae	Diptera	100
agcttgatcaggaatagtaggtacttctctaagaatcttaattcgagctgaattaggtcatgcgggttcattaattggtgatgaccaaatttataatgttattgttacagctcatgcttttgtaataatttttttcatggttatacctattttaatt	157	442	ok	genus	Cricotopus sp. 1	Chironomidae	Diptera	100
ggcttgagctggaatagttggaacttctttaagtttactaattcgagcagaattaagtcaaccaggtgtatttattggaaatgatcaaatttataatgttattgtaactgctcatgcttttattataattttttttatagtaataccaatcataatt	157	11101	ok	species complex	Culex pipiens/quinquefasciata	Culicidae	Diptera	100
ggtttgagctggaatagttggaacttctttaagtttactaattcgagcagaattaagtcaaccaggtgtatttattggaaatgatcaaatttataatgttattgtaactgctcatgcttttattataattttttttatagtaataccaatcataatt	157	65	ok	species complex	Culex pipiens/quinquefasciata	Culicidae	Diptera	100
gcttgagctggaatagttggaacttctttaagtttactaattcgagcagaattaagtcaaccaggtgtatttattggaaatgatcaaatttataatgttattgtaactgctcatgcttttattataatttttttatagtaataccaatcataatt	155	10	delete	species complex	Culex pipiens/quinquefasciata	Culicidae	Diptera	100
gcttgagctggaatagttggaacttctttaagtttactaattcgagcagaattaagtcaaccaggtgtatttattggaaatgatcaaatttataatgttattgtaactgctcatgcttttattataattttttttatagtaataccaatcataatt	156	99	delete	species complex	Culex pipiens/quinquefasciata	Culicidae	Diptera	100
ggcttgagctggaatagtcggaacttctttaagtttactaattcgagcagaattaagtcaaccaggtgtatttattggaaatgatcaaatttataatgttattgtaactgctcatgcttttattataattttttttatagtaataccaatcataatt	157	19	delete	species complex	Culex pipiens/quinquefasciata	Culicidae	Diptera	100
ggcttgagctggaatagttggaacttctttaagtttactaattcgagcagaattaagtcaaccaggtgtatttattggaaatgatcaaatttataatgttattgtaactgctcatgcttttattataatttttttatagtaataccaatcataat	155	22	delete	species complex	Culex pipiens/quinquefasciata	Culicidae	Diptera	100
ggcttgagctggaatagttggaacttctttaagtttactaattcgagcagaattaagtcaaccaggtgtatttattggaaatgatcaaatttataatgttattgtaactgctcatgcttttattataatttttttatagtaataccaatcataatt	156	293	delete	species complex	Culex pipiens/quinquefasciata	Culicidae	Diptera	100
ggcttgagctggaatagttggaacttctttaagtttactaattcgagcagaattaagtcaaccaggtgtatttattggaaatgatcaaatttataatgttattgtaactgctcatgcttttattataattttttttatagtaataccaatcataat	156	499	delete	species complex	Culex pipiens/quinquefasciata	Culicidae	Diptera	100
ggcttgagctggaatagttggaacttctttaagtttactaattcgagcagaattaagtcaaccaggtgtatttattggaaatgatcaaatttataatgttattgtaactgctcatgcttttattataattttttttatagtaataccaatcataatc	157	73	delete	species complex	Culex pipiens/quinquefasciata	Culicidae	Diptera	100
ggcttgagctggaatagttggaacttctttaagtttactaattcgagcagaattaagtcaaccaggtgtatttattggaaatgatcaaatttataatgttattgtaactgttcatgcttttattataattttttttatagtaataccaatcataatt	157	50	delete	species complex	Culex pipiens/quinquefasciata	Culicidae	Diptera	100
ggcttgagctggaatagttggaacttctttaagtttactaattcgagcagaattaagtcaaccaggtgtatttattggaaatgatcagatttataatgttattgtaactgctcatgcttttattataattttttttatagtaataccaatcataatt	157	8	delete	species complex	Culex pipiens/quinquefasciata	Culicidae	Diptera	100
ggcttgagctggaatagttggaacttctttaggtttactaattcgagcagaattaagtcaaccaggtgtatttattggaaatgatcaaatttataatgttattgtaactgctcatgcttttattataattttttttatagtaataccaatcataatt	157	13	delete	species complex	Culex pipiens/quinquefasciata	Culicidae	Diptera	100
agcttgagctggaatagtaggaacttctttaagtttactaattcgagctgaattaagtcaacctggaatatttattggaaatgatcaaatttataatgtgattgttactgcccatgcatttattataattttttttatagttatacctattataatt	157	2142	ok	species complex	Culiseta subochrea/annulata	Culicidae	Diptera	100
agcatgatctggtatagtaggtacttccttaagtattctaattcgagctgaattaggacatcctggagccttaattggagatgaccaaatttataatgttattgttactgctcatgcatttattatgattttttttatagtaatgcctattataatt	157	143	ok	species	Limonia nubeculosa	Limoniidae	Diptera	100
agcatgatccggaataattggaacttctttaagtattctaattcgagctgaattaggacatcctggagcattaattggagatgatcaaatctataatgtaattgtaacagctcatgcttttattataattttttttatagtaataccaattataatt	157	696	ok	species	Scathophaga stercoraria	Scathophaga	Diptera	100
agcttgatcaggaataattggtacttcattaagaattttaattcgagcagaattaggacatcctggatcattaattggaaatgatcaaatttataatgtaattgttacagctcatgcatttattataattttttttatagttataccaattataatt	157	674	ok	genus	Meigenia sp. 1	Tachinidae	Diptera	100
agcttgggccggtatagtaggaacttctttaagaattttaattcgagcagaacttggtcatcctggggcattaattggggatgaccaaatttataatgttattgtaacagctcatgcatttattataatttttttatagttatacctattataatt	156	999	ok	species	Tipula oleracea	Tipulidae	Diptera	100
agcttgggccggtatagtaggaacttctttaagaattttaattcgagcagaacttggtcatcctggggcattaattggggatgaccaaatttataatgttattgtaacagctcatgcatttattataattttttttatagttataccaattataatt	157	491	ok	species	Tipula oleracea	Tipulidae	Diptera	99.36
agcttgggccggtatagtaggaacttctttaagaattttaattcgagcagaacttggtcatcctggggcattaattggggatgaccaaatttataatgttattgtaacagctcatgcatttattataattttttttatagttatacctattataat	156	2733	ok	species	Tipula oleracea	Tipulidae	Diptera	100
agcttgggccggtatagtaggaacttctttaagaattttaattcgagcagaacttggtcatcctggggcattaattggggatgaccaaatttataatgttattgtaacagctcatgcatttattataattttttttatagttatacctattataatt	157	73294	ok	species	Tipula oleracea	Tipulidae	Diptera	100
agcttgggccggtatagtaggaacttctttaagaattttaattcgagcagaacttggtcatcctggggcattaattggggatgaccaaatttataatgttattgtaacagctcatgcatttattataattttttttatagttatgcctattataatt	157	144	ok	species	Tipula oleracea	Tipulidae	Diptera	99.36
agcttgggcaggaatagttggaacttcattaagaattttaattcgagcagaacttgggcatccaggagcattaattggagatgaccaaatttataatgttattgtgacagctcatgcatttattataattttcttcatagtaatacctattataatt	157	228	ok	genus	Tipula sp. 1	Tipulidae	Diptera	98.08
agcttgggcaggaatagttggaacttcattaagaattttaattcgagcagaacttgggcatccaggagcattaattggagatgatcaaatttataatgttattgtgacagctcatgcatttattataattttcttcatagtaatacctattataatt	157	1020	ok	genus	Tipula sp. 1	Tipulidae	Diptera	97.44
ggcttgggctggtatagtaggaacttctttaagaattttaattcgagcagaacttggtcatccgggagcattaattggggatgatcaaatttataatgttattgtaacagctcatgcatttattataattttttttatagtaatacctattataatt	157	1159	ok	genus	Tipula sp. 2	Tipulidae	Diptera	100
ggcttgggctggtatagtaggaacttctttaagaattttaattcgagcagaacttggtcatccgggagcattaattggggatgatcaaatttataatgttattgtaacagctcatgcatttattataattttttttatggtaatacctattataatt	157	1494	ok	genus	Tipula sp. 2	Tipulidae	Diptera	99.36
ggcttgggcaggaatagttggaacttcattaagaattttaattcgggcagaacttgggcacccaggtgcattaattggtgatgatcaaatttataatgtcattgtcacagctcatgcattcattataattttctttatagtaatacctattataatt	157	588	ok	family	Tipulidae 1	Tipulidae	Diptera	99.36
gatttgatcaggaatagtaggaacttctttaagtatattaattcgattggaattaagaacaccaaatgctttaattggaaatgatcaaatttataatgtagtagtcactgcccatgcattcattataatcttctttatagttatacctattgtaatc	157	548	ok	order	Diptera 1		Diptera	90
ggcttgatccggaataatcggaacttctttaagaattttaattcgaactgaattaggtcaaccaggatctcttattggggatgatcaaatttttaatgttattgtaactgctcatgcctttgtaataattttttttatagttatgccaattttaatt	157	3391	ok	order	Diptera 2		Diptera	91.19
ggcatgggcaagaatagtaggaacttcgttaagattagtaattagttcagaattaggtaatccaggatctttaattggagatgatcaaatttataatgttactgttatagctcatgcttttgttatatttttttatagtaataccaattataatt	155	844	ok	order	Diptera 3		Diptera	96.05
aatatgagcaggaatagtaggatccgctataagaataattatccgaattgaattagggcagccaggaagattcattggagatgatcaaatctataatgttgtagtaacggctcacgccttcgtaataattttttttatagtaatacctattataatt	157	3687	ok	species	Acrosternum gramineum	Pentatomidae	Hemiptera	98.41
attatgagctggaataattggttcatcaataagattaattattcgaatagaattaagtaatccaacttttttaattaataatgatcaaatttataattcttttgtaactgctcatgcatttattataattttttttatggtaataccaattataatt	157	89	ok	genus	Campoplex sp. 1	Ichneumonidae	Hymenoptera	100
aatttgagctggaatagtaggtacttctttaagtttattaattcgtgcagaattaggaaccccaggatctttaattggtgatgatcaaatttataatactattgtaacaggtcatgcttttattataatttttttatagttatacctattataatt	156	101	ok	species	Coleophora argenteonivea	Coleophoridae	Lepidoptera	98.92
aatttgagctggaatagtaggtacttctttaagtttattaattcgtgcagaattaggaaccccaggatctttaattggtgatgatcaaatttataatactattgtaacaggtcatgcttttattataattttttttatagttatacctattataat	156	163	ok	species	Coleophora argenteonivea	Coleophoridae	Lepidoptera	98.92
aatttgagctggaatagtaggtacttctttaagtttattaattcgtgcagaattaggaaccccaggatctttaattggtgatgatcaaatttataatactattgtaacaggtcatgcttttattataattttttttatagttatacctattataatt	157	10013	ok	species	Coleophora argenteonivea	Coleophoridae	Lepidoptera	98.92
aatttgagctggaatagtcggaacatctttaagtttattaattcgagctgaattaggtaatccaggatcattaattggtgatgatcaaatttataatactattgtaacagctcatgcatttattataattttttttatagttatacctattataat	156	260	ok	species	Diasemiopsis ramburialis	Crambidae	Lepidoptera	100
aatttgagctggaatagtcggaacatctttaagtttattaattcgagctgaattaggtaatccaggatcattaattggtgatgatcaaatttataatactattgtaacagctcatgcatttattataattttttttatagttatacctattataatt	157	6252	ok	species	Diasemiopsis ramburialis	Crambidae	Lepidoptera	100
aatttgagcaggaatagtaggaacatctttaagtttattaattcgagctgaattaggaaatccaggttcattaattggagatgatcaaatttataatactattgtaacagcccatgcatttattataattttttttatagttatacctattataatt	157	32075	ok	species	Udea ferrugalis	Crambidae	Lepidoptera	100
aatttgaagaggaatagtaggaacatctttaagtttattaattcgagctgaattaggtaacccaggttctttaattggagatgatcaaatttataatacaattgttacagctcatgcatttattataattttttttatagtaatacctattataatt	157	8978	ok	species	Uresiphita gilvata	Crambidae	Lepidoptera	100
aatttgaagaggaatagtaggaacatctttaagtttattaattcgagctgaattaggtaacccaggttctttaattggagatgatcaaatttataatacaattgttacagctcatgcatttattataattttttttatagttatacctattataatt	157	1862	ok	species	Uresiphita gilvata	Crambidae	Lepidoptera	99.36
aatttgagcaggaatagttggaacatctttaagattattaattcgtgctgaattaggtaacccaggatctttaattggagatgatcaaatttataatactattgttacagcacatgcttttattataattttctttatagttatacctattataatt	157	8294	ok	species complex	Agonopterix capreolella/thapsiella	Depressariidae	Lepidoptera	100
aatttgagcaggaatagttggaacatctttaagattattaattcgtgctgaattaggtaatccaggatctttaattggagatgaccaaatttataataccattgttacagctcatgcttttattataattttctttatagttatacctattataatt	157	4480	ok	species	Agonopterix cnicella	Depressariidae	Lepidoptera	100
aatttgagcaggaatagttggaacatctttaagattattaattcgtgctgaattaggtaatccaggatctttaattggagatgatcaaatttataataccattgttacagctcatgcttttattataattttctttatagttatacctattataatt	157	570	ok	species	Agonopterix cnicella	Depressariidae	Lepidoptera	99.36
aatttgagcaggaatagttggaacatctttaagattattaattcgagctgaattaggtaatcctggatctttaattggtgatgatcaaatttacaatactattgttacagcacatgcttttattataattttttttatagttatacctattataatt	157	416	ok	species	Agonopterix heracliana	Depressariidae	Lepidoptera	100
aatttgagcaggaatagttggaacatctttaagattattaattcgagctgaattaggtaaccccggatctttaattggagatgatcaaatttataatactattgtcacagcacatgcttttattataattttttttatagtaatacctattataatt	157	6785	ok	species	Agonopterix scopariella	Depressariidae	Lepidoptera	98.73
aatttgagcaggaatagttggaacatctttaagattattaattcgagctgaattaggtaatcccggatctttaattggagatgatcaaatttataatactattgtcacagcacatgcttttattataattttttttatagtaatacctattataatt	157	2474	ok	species	Agonopterix scopariella	Depressariidae	Lepidoptera	99.36
aatttgagcaggaatagttggaacatctttaagattattaattcgagctgaattgggcaaccccggatctttaattggagatgatcaaatttataatactattgtcacagcacatgcttttattataattttttttatagtaatacctattataatt	157	6744	ok	species	Agonopterix scopariella	Depressariidae	Lepidoptera	100
aatttgagcaggaatagttggaacatctttaagattattaattcgagctgaattgggtaaccccggatctttaattggagatgatcaaatttataatactattgtcacagcacatgcttttattataattttttttatagtaatacctattataatt	157	1929	ok	species	Agonopterix scopariella	Depressariidae	Lepidoptera	99.36
aatttgagcaggaatagttggaacatctttaagattattaattcgagctgaattgggtaatcccggatctttaattggagatgatcaaatttataatactattgtcacagcacatgcttttattataattttttttatagtaatacctattataat	156	1335	ok	species	Agonopterix scopariella	Depressariidae	Lepidoptera	100
aatttgagcaggaatagttggaacatctttaagattattaattcgagctgaattgggtaatcccggatctttaattggagatgatcaaatttataatactattgtcacagcacatgcttttattataattttttttatagtaatacctattataatt	157	29995	ok	species	Agonopterix scopariella	Depressariidae	Lepidoptera	100
aatttgagcaggaatagttggaacatctttaagattattaattcgagctgaattgggtaatcccggatctttaattggggatgatcaaatttataatactattgtcacagcacatgcttttattataattttttttatagtaatacctattataatt	157	3732	ok	species	Agonopterix scopariella	Depressariidae	Lepidoptera	99.36
aatttgagcaggaatagttggaacatctttaagattattaattcgagctgaattgggtaatcctggatctttaattggagatgatcaaatttataatactattgtcacagcacatgcttttattataattttttttatagtaatacctattataatt	157	8194	ok	species	Agonopterix scopariella	Depressariidae	Lepidoptera	99.36
aatttgagcaggaatagtaggaacttctttaagtttattaattcgagctgaattaggtaatcctggatcattaattggagatgatcaaatttataatactattgttacagcccatgcttttattataattttttttatagttatacctattataatt	157	2551	ok	species	Depressaria albipunctella	Depressariidae	Lepidoptera	100
aatttgagcaggaatagtaggaacttctttaagtttattaattcgagctgaattaggtaatcctggatcattaattggagatgatcaaatttataatactattgttacagctcatgcttttattataattttttttatagttatacctattataatt	157	189	ok	species	Depressaria albipunctella	Depressariidae	Lepidoptera	100
aatttgagcaggaatagtaggaacttcattaagattattaattcgggctgaattaggtaacccaggatctttaattggagatgatcaaatttataatactattgttacagctcatgcttttattataattttttttatagttatacctattataatc	157	1907	ok	species	Depressaria badiella	Depressariidae	Lepidoptera	100
aatttgagcaggaatagttggaacttcattaagattattaatccgagctgaattaggtaatccaggttctttaattggagatgatcaaatttataacactattgttacagctcatgcttttattataattttttttatagtaatacctattataatt	157	8360	ok	species	Depressaria discipunctella	Depressariidae	Lepidoptera	100
aatttgagcaggaatagtaggaacttccttaagattattaattcgagctgaattaggtaatcccggatctttaattggagatgatcaaatttataatactattgttacagctcatgcttttattataattttttttatagttatacctattataatt	157	581	ok	species	Depressaria douglasella	Depressariidae	Lepidoptera	100
gatctgagctggaatagtcggtacttctctaagacttttaattcgagccgaattaggaactccaagatctttaattggagatgatcaaatttataacactattgtaacagctcatgcttttattataatttttttcatagttatacctattataatt	157	352	ok	species	Epermenia aequidentellus	Epermeniidae	Lepidoptera	100
tatttgagcaggtatggtaggaacttcattaagattgttaattcgtgctgaattaggtaatccaggatctttaattggagatgatcaaatttataatactattgtaacagctcatgcttttattataattttttttatagttataccaattataatt	157	634	ok	species	Autophila cataphanes	Erebidae	Lepidoptera	100
aatttgagccggaatagtaggaacctcattaagattattaattcgagctgaattaggaaatcctggatctttaattggtgatgatcaaatttataatactattgttacagctcatgcttttattataatttttttatagtaataccaattataatt	156	233	ok	species	Eublemma ostrina	Erebidae	Lepidoptera	99.36
aatttgagccggaatagtaggaacctcattaagattattaattcgagctgaattaggaaatcctggatctttaattggtgatgatcaaatttataatactattgttacagctcatgcttttattataattttttttatagtaataccaattataat	156	373	ok	species	Eublemma ostrina	Erebidae	Lepidoptera	100
aatttgagccggaatagtaggaacctcattaagattattaattcgagctgaattaggaaatcctggatctttaattggtgatgatcaaatttataatactattgttacagctcatgcttttattataattttttttatagtaataccaattataatt	157	61529	ok	species	Eublemma ostrina	Erebidae	Lepidoptera	100
tatttgatcaggaatagtgggaacatctctaagtttactaattcgagctgaattagggaatcctggatcattaatcggaaatgatcaaatttataatactattgttacagctcatgcatttatcataattttttttatagttataccaattataatt	157	251	ok	species	Lymantria dispar	Erebidae	Lepidoptera	100
aatttgagcaggaatagttggtacatcattaagtttattaattcgagcagaattaggtaatcctggatctttaattggagatgaccaaatttataatactattgttacagctcatgcttttattataattttttttatagttatacctattataatt	157	673	ok	species complex	Teleiopsis lindae/diffinis	Gelechiidae	Lepidoptera	100
aatttgagcaggaacagtaggaacatcattaagtttactaattcgagcagaattaggtaatcctggatcattaattggtgatgatcaaatttataacactattgttacagctcatgcatttattataattttttttatggttataccaattataatt	157	844	ok	species	Anarpia incertalis	Geometridae	Lepidoptera	99.36
aatctgagcaggaatagttggaacttctttaagattactaattcgagctgaattaggaactccaggatctttaattggtgatgatcaaatttataataccattgtaacagctcatgcttttattataattttttttatagttatacctattataatt	157	2469	ok	species	Aplocera efformata	Geometridae	Lepidoptera	100
agtttgagcaggaatagttggtacttcattaagattacttattcgagcagaattgggaacccctgggtcattaattggagatgatcaaatctataatactattgtcacagctcatgcttttattataatttttttatagttatacctattataatt	156	289	ok	species	Aspitates ochrearia	Geometridae	Lepidoptera	99.36
agtttgagcaggaatagttggtacttcattaagattacttattcgagcagaattgggaacccctgggtcattaattggagatgatcaaatctataatactattgtcacagctcatgcttttattataattttttttatagttatacctattataat	156	477	ok	species	Aspitates ochrearia	Geometridae	Lepidoptera	100
agtttgagcaggaatagttggtacttcattaagattacttattcgagcagaattgggaacccctgggtcattaattggagatgatcaaatctataatactattgtcacagctcatgcttttattataattttttttatagttatacctattataatt	157	11884	ok	species	Aspitates ochrearia	Geometridae	Lepidoptera	100
aatttgagcaggattagtggggacttctttaagtttattaattcgggctgaattaggaaaccctggatctttaattggagatgatcaaatttataacactattgtaacagctcatgcttttattataattttttttatagttataccaattataatt	157	221	ok	species	Biston betularia	Geometridae	Lepidoptera	100
aatttgagcaggaataattggaacatccttaagattattaattcgagctgaattagggaatcctggctcattaattggagatgatcaaatttataatactattgttacagcccatgcatttattataattttttttatagttatacctattataatt	157	9464	ok	species	Camptogramma bilineata	Geometridae	Lepidoptera	100
aatttgagcaggaatagtcggaacatccttaagattattaattcgagctgaattagggaatcctggctcattaattggagatgatcaaatttataatactattgttacagcccatgcatttattataattttttttatagttatacctattataatt	157	273	ok	species	Camptogramma bilineata	Geometridae	Lepidoptera	99.36
aatttgagcaggaatagttggaacatccttaagattattaattcgagctgaattaggaaatcctggctcattaattggagatgatcaaatttataatactattgttacagcccatgcatttattataattttttttatagttatacctattataatt	157	1468	ok	species	Camptogramma bilineata	Geometridae	Lepidoptera	100
aatttgagcaggaatagttggaacatccttaagattattaattcgagctgaattagggaatcctggctcattaattggagacgatcaaatttataatactattgttacagcccatgcatttattataattttttttatagttatacctattataatt	157	3525	ok	species	Camptogramma bilineata	Geometridae	Lepidoptera	99.36
aatttgagcaggaatagttggaacatccttaagattattaattcgagctgaattagggaatcctggctcattaattggagatgatcaaatttataatactattgttacagcccatgcatttattataattttttttatagttatacctattataatt	157	19099	ok	species	Camptogramma bilineata	Geometridae	Lepidoptera	100
aatttgagcaggaatagttggaacatccttaagattattaattcgagctgaattagggaatcctggttcattaattggagatgatcaaatttataatactattgttacagcccatgcatttattataattttttttatagttatacctattataatt	157	84	ok	species	Camptogramma bilineata	Geometridae	Lepidoptera	99.36
aatttgagcaggaatagttggaacatccttaagattgttaattcgagctgaattaggaaatcctggctcattaattggagatgatcaaatttataatactattgttacagcccatgcatttattataattttttttatagttatacctattataatt	157	4295	ok	species	Camptogramma bilineata	Geometridae	Lepidoptera	99.36
aatctgagctggaataattggaacatctttaagacttttaattcgagccgaattaggaaccccaggatccttaattggagatgaccaaatttataatactattgtaacagctcatgcttttattataattttttttatagttatacctattataatc	157	145	ok	species	Cataclysme uniformata	Geometridae	Lepidoptera	99.36
aatctgagctggaataattggaacatctttaagacttttaattcgagccgaattaggaaccccaggatccttaattggagatgaccaaatttataatactattgtaacagctcatgcttttattataattttttttatagttatacctattataatt	157	22746	ok	species	Cataclysme uniformata	Geometridae	Lepidoptera	100
aatttgagcaggaataattggaacatctttaagtttattaattcgagctgaattaggtaatcctggatctttaattggagatgatcaaatttataatactattgttacagctcatgcttttattataatttttttatagtaatgccaattataatt	156	229	ok	species	Cyclophora puppillaria	Geometridae	Lepidoptera	100
aatttgagcaggaataattggaacatctttaagtttattaattcgagctgaattaggtaatcctggatctttaattggagatgatcaaatttataatactattgttacagctcatgcttttattataattttttttatagtaatacctattataatt	157	1770	ok	species	Cyclophora puppillaria	Geometridae	Lepidoptera	98.72
aatttgagcaggaataattggaacatctttaagtttattaattcgagctgaattaggtaatcctggatctttaattggagatgatcaaatttataatactattgttacagctcatgcttttattataattttttttatagtaatgccaattataat	156	1147	ok	species	Cyclophora puppillaria	Geometridae	Lepidoptera	100
aatttgagcaggaataattggaacatctttaagtttattaattcgagctgaattaggtaatcctggatctttaattggagatgatcaaatttataatactattgttacagctcatgcttttattataattttttttatagtaatgccaattataatt	157	37904	ok	species	Cyclophora puppillaria	Geometridae	Lepidoptera	100
aatttgagcaggaataattggaacatctttaagtttattaattcgagctgaattaggtaatcctggatctttaattggagatgatcaaatttataatactattgttacagctcatgcttttattataattttttttatagttatgcctattataatt	157	359	ok	species	Cyclophora puppillaria	Geometridae	Lepidoptera	98.72
aatttgagctggtataattggaacttcattaagtttattaattcgagctgaattaggaactcccggatctttaattggagatgaccaaatttataatactattgttacagcccatgctttcattataattttttttatagttatacctattataatt	157	6093	ok	species	Eupithecia centaureata	Geometridae	Lepidoptera	100
agtttgagcaggtataattggaacttcattaagattactaattcgagctgaattaggaacccccggatctttaattggagatgaccaaatttataataccattgttacagctcatgccttcattataattttttttatggtaataccgattataatt	157	362	ok	species	Eupithecia pantellata	Geometridae	Lepidoptera	99.36
tatttgagcaggtataattggaacttctttaagattactaattcgagcagaattaggaacccccggatctttaattggagatgaccaaatttataatactattgttacagctcatgcctttattataattttttttatagttatacctattataat	156	360	ok	species	Gymnoscelis rufifasciata	Geometridae	Lepidoptera	100
tatttgagcaggtataattggaacttctttaagattactaattcgagcagaattaggaacccccggatctttaattggagatgaccaaatttataatactattgttacagctcatgcctttattataattttttttatagttatacctattataatt	157	9149	ok	species	Gymnoscelis rufifasciata	Geometridae	Lepidoptera	100
aatttgatctggtatagtaggaacttctttaagtttaataattcgagctgaattaggtaatccaggatcattaattggagatgatcaaatctacaacacaattgtaacagctcatgcttttattataattttttttatagtaatgccaattataatt	157	653	ok	species	Idaea cervantaria	Geometridae	Lepidoptera	100
aatttgagcaggtatagtaggaacttctttaagattaataattcgagctgaattaggaaatcccggttcattaattggagatgatcaaatttataatactattgtaacagctcatgcttttattataattttttttatggtaataccaattataatt	157	1334	ok	species	Idaea degeneraria	Geometridae	Lepidoptera	100
aatttgagcaggtatagtgggaacttctttaagattaataattcgagctgaattaggaaatcccggttcattaattggagatgatcaaatttataatactattgtaacagctcatgcttttattataattttttttatggtaataccaattataatt	157	4965	ok	species	Idaea degeneraria	Geometridae	Lepidoptera	100
aatttgagcgggtatagtaggaacctccttaagcttaataattcgagccgaattaggtaatcctggttcattaattggagatgatcaaatctataatactattgtaacagcacatgcctttattataattttttttatagtaatacctattataatt	157	646	ok	species	Idaea rhodogrammaria	Geometridae	Lepidoptera	96.82
aatttgagctggtataattggaacttctttaagtttaataattcgtgctgaattaggaaatccaggatctttaattagagatgatcaaatttataatactattgttacagctcatgcttttattataattttttttatagtaatacctattataatt	157	58	ok	species	Idaea sardoniata	Geometridae	Lepidoptera	99.36
aatttgagctggtataattggaacttctttaagtttaataattcgtgctgaattaggaaatccaggatctttaattggagatgatcaaatttataatactattgttacagctcatgcttttattataattttttttatagtaatacctattataatt	157	310	ok	species	Idaea sardoniata	Geometridae	Lepidoptera	100
aatttgagctggaataattggaacatctttaagattattaattcgagctgaattaggaaatcctggatctttaattggagatgaccaaatttataataccattgtaacagcgcatgcttttattataattttttttatagttatacctattataatt	157	6103	ok	species	Orthonama obstipata	Geometridae	Lepidoptera	100
aatttgagcaggaataattggaacatcattaagtctattaattcgagcaaaattagaaaatcccggtcaattaattggagacgaccaaatttataatactattgtaacagctcacgcttttattataatttttttatagtaataccaattataatt	156	243	ok	species	Rhodometra sacraria	Geometridae	Lepidoptera	98.09
aatttgagcaggaataattggaacatcattaagtctattaattcgagcagaattagaaaatcccggtcaattaattggagacgaccaaatttataatactattgtaacagctcacgcttttattatatttttttttatagtaataccaattataatt	157	339	ok	species	Rhodometra sacraria	Geometridae	Lepidoptera	99.72
aatttgagcaggaataattggaacatcattaagtctattaattcgagcagaattagaaaatcccggtcaattaattggagacgaccaaatttataatactattgtaacagctcacgcttttattatattttttttttatagtaataccaattataatt	158	782	ok	species	Rhodometra sacraria	Geometridae	Lepidoptera	98.09
aatttgagcaggaataattggaacatcattaagtctattaattcgagcagaattagaaaatcccggtcaattaattggagacgaccaaatttttaatactattgtaacagctcacgcttttattataattttttttatagtaataccaattataatt	157	2489	ok	species	Rhodometra sacraria	Geometridae	Lepidoptera	99.72
aatttgagcaggaataattggaacatcattaagtctattaattcgagcagaattagaaaatcccggttaattaattggagacgaccaaatttataatactattgtaacagctcacgcttttattataattttttttatagtaataccaattataatt	157	666	ok	species	Rhodometra sacraria	Geometridae	Lepidoptera	99.72
aatttgagcaggaataattggaacatcattaagtctattaattcgagcagaattagaaaatcccggttaattaattggagacgaccaaatttataatactattgtaacagctcacgcttttattataattttttttattgtaataccaattataatt	157	270	ok	species	Rhodometra sacraria	Geometridae	Lepidoptera	98.09
aatttgagcaggaataattggaacatcattaagtctattaattcgagcagaattaggaaatcccggtcaattaattggagacgaccaaatttacaatactattgtaacagctcacgcttttaatataattttttttattgtaataccaattataatt	157	476	ok	species	Rhodometra sacraria	Geometridae	Lepidoptera	98.09
aatttgagcaggaataattggaacatcattaagtctattaattcgagcagaattaggaaatcccggtcaattaattggagacgaccaaatttataatactattgtaacagctcacgcttttaatataaatttttttattgtaataccaattataatt	157	390	ok	species	Rhodometra sacraria	Geometridae	Lepidoptera	98.09
aatttgagcaggaataattggaacatcattaagtctattaattcgagcagaattaggaaatcccggtcaattaattggagacgaccaaatttataatactattgtaacagctcacgcttttaatataatttttttatagtaataccaattataatt	156	537	ok	species	Rhodometra sacraria	Geometridae	Lepidoptera	99.72
aatttgagcaggaataattggaacatcattaagtctattaattcgagcagaattaggaaatcccggtcaattaattggagacgaccaaatttataatactattgtaacagctcacgcttttaatataattttttttatagtaataccaattataatt	157	630	ok	species	Rhodometra sacraria	Geometridae	Lepidoptera	99.36
aatttgagcaggaataattggaacatcattaagtctattaattcgagcagaattaggaaatcccggtcaattaattggagacgaccaaatttataatactattgtaacagctcacgcttttaatataattttttttattgtaataccaattataatt	157	546	ok	species	Rhodometra sacraria	Geometridae	Lepidoptera	99.72
aatttgagcaggaataattggaacatcattaagtctattaattcgagcagaattaggaaatcccggtcaattaattggagacgaccaaatttataatactattgtaacagctcacgcttttaatataatttttttttatagtaataccaattataatt	158	208	ok	species	Rhodometra sacraria	Geometridae	Lepidoptera	99.72
aatttgagcaggaataattggaacatcattaagtctattaattcgagcagaattaggaaatcccggtcaattaattggagacgaccaaatttataatactattgtaacagctcacgcttttattataatttttttatagtaataccaatcataatc	156	113	ok	species	Rhodometra sacraria	Geometridae	Lepidoptera	99.34
aatttgagcaggaataattggaacatcattaagtctattaattcgagcagaattaggaaatcccggtcaattaattggagacgaccaaatttataatactattgtaacagctcacgcttttattataattttttttatagtaataccaattataat	156	1405	ok	species	Rhodometra sacraria	Geometridae	Lepidoptera	99.36
aatttgagcaggaataattggaacatcattaagtctattaattcgagcagaattaggaaatcccggtcaattaattggagacgaccaaatttataatactattgtaacagctcacgcttttattataattttttttatagtaataccaattataatt	157	30633	ok	species	Rhodometra sacraria	Geometridae	Lepidoptera	100
aatttgagcaggaataattggaacatcattaagtctattaattcgagcagaattaggaaatcccggtcaattaattggagacgaccaaatttataatactattgtaacagctcacgcttttattataattttttttattgtaataccaattataatt	157	1044	ok	species	Rhodometra sacraria	Geometridae	Lepidoptera	99.36
aatttgagcaggaataattggaacatcattaagtctattaattcgagcagaattaggaaatcccggtcaattaattggagacgaccaaatttataatactattgtaacagctcacgcttttattatatttttttttatagtaataccaattataatt	157	2736	ok	species	Rhodometra sacraria	Geometridae	Lepidoptera	99.36
aatttgagcaggaataattggaacatcattaagtctattaattcgagcagaattaggaaatcccggtcaattaattggagatgaccaaatttacaatactattgtaacagctcacgcttttattataattttttttatagtaataccaattataatt	157	760	ok	species	Rhodometra sacraria	Geometridae	Lepidoptera	100
aatttgagcaggaataattggaacatcattaagtctattaattcgagcagaattaggaaatcccggtcaattaattggagatgaccaaatttataatactattgtaacagctcacgcttttattataattttttttatagtaataccaattataatt	157	2492	ok	species	Rhodometra sacraria	Geometridae	Lepidoptera	100
aatttgagcaggaataattggaacatcattaagtctattaattcgagcagaattaggaaatccctgtcaattaattggagacgaccaaatttatattactattgtgagctgttgctcacgcttttaatataattttttttatagtaataccaattataatt	161	193	ok	species	Rhodometra sacraria	Geometridae	Lepidoptera	96.48
aatttgagcaggaataattggaacatcattaagtctattaattcgagcagaattaggaaatcctggtcaattaattggagacgaccaaatttataatactattgtaacagctcacgcttttattataattttttttatagtaataccaattataatt	157	249	ok	species	Rhodometra sacraria	Geometridae	Lepidoptera	99.36
aatttgagcaggaataattggaacatcattaagtctattaattcgagcagagttaggaaaccccggtcaattaattggagatgaccaaatttacaatactattgtaacagctcacgcttttattataattttttttatagtaataccaattataatt	157	7442	ok	species	Rhodometra sacraria	Geometridae	Lepidoptera	99.36
aatttgagcaggaataattggaacatcattaagtctattaattcgagcagagttaggaaatcccggtcaattaattggagatgaccaaatttacaatactattgtaacagctcacgcttttattataatttttttatagtaataccaattataatt	156	1032	ok	species	Rhodometra sacraria	Geometridae	Lepidoptera	99.36
aatttgagcaggaataattggaacatcattaagtctattaattcgagcagagttaggaaatcccggtcaattaattggagatgaccaaatttacaatactattgtaacagctcacgcttttattataattttttttatagtaataccaattataat	156	1505	ok	species	Rhodometra sacraria	Geometridae	Lepidoptera	99.36
aatttgagcaggaataattggaacatcattaagtctattaattcgagcagagttaggaaatcccggtcaattaattggagatgaccaaatttacaatactattgtaacagctcacgcttttattataattttttttatagtaataccaattataatt	157	87627	ok	species	Rhodometra sacraria	Geometridae	Lepidoptera	100
aatttgagcaggaataattggaacatcattaagtctattaattcgagcagagttaggaaatcccggtcaattaattggagatgaccaaatttacaatactattgtaacagctcacgcttttattataattttttttatagttatacctattataatt	157	2279	ok	species	Rhodometra sacraria	Geometridae	Lepidoptera	99.72
aatttgagcaggaataattggaacatcattaagtctattaattcgagcagagttaggaaatcccggtcaattaattggagatgaccaaatttataatactattgtaacagctcacgcttttattataattttttttatagtaataccaattataat	156	876	ok	species	Rhodometra sacraria	Geometridae	Lepidoptera	99.36
aatttgagcaggaataattggaacatcattaagtctattaattcgagcagagttaggaaatcccggtcaattaattggagatgaccaaatttataatactattgtaacagctcacgcttttattataattttttttatagtaataccaattataatt	157	43434	ok	species	Rhodometra sacraria	Geometridae	Lepidoptera	100
aatttgagcaggaataattggaacatcattaagtctattaattcgagcagagttaggaaatcctggtcaattaattggagatgaccaaatttacaatactattgtaacagctcacgcttttattataattttttttatagtaataccaattataatt	157	1171	ok	species	Rhodometra sacraria	Geometridae	Lepidoptera	99.36
aatttgagcaggaataattggaacatcatttagtctattaattcgagcagaattaggaaatcccggtcaattaattggagacgaccaaatttataatactattgtaacagctcacgcttttattatatttttttttatagtaataccaattataatt	157	1587	ok	species	Rhodometra sacraria	Geometridae	Lepidoptera	99.72
aatttgagcaggaatagtaggaacttcattaagattattaattcgagctgaattaggaaatcctggatctttaatcggagatgatcaaatttataatactattgtaacagcccatgcttttattataattttttttatagttatacctattataatt	157	1975	ok	species	Scopula marginepunctata	Geometridae	Lepidoptera	100
aatttgagcaggaatagtaggaacttctttaagtttactaattcgtgcagaattaggaacaccaggatcattaattggagatgatcaaatttataatactattgtaacagctcatgcatttattataattttttttatagttataccaattataatt	157	468	ok	species	Stegania trimaculata	Geometridae	Lepidoptera	100
aatttgagcaggaatagtaggaacttctttaagtttactaattcgtgcagaattaggaacaccaggattattaattggagatgatcaaatttataatactattgtaacagctcatgcatttattataattttttttatggttataccaattataatt	157	15	ok	species	Stegania trimaculata	Geometridae	Lepidoptera	98.72
tatttgagctggaataattggaacatcattaagactattaattcgagcagaattaggaaatccaggctcattaattggagatgatcaaatttataatactattgtaactgctcatgcttttattataattttttttatagttatacctattataatt	157	5361	ok	species complex	Pachycnemia tibiaria/ Crocidosema plebejana	Geometridae/Tortricidae	Lepidoptera	100
aatttgagcaggaatagtaggaacttctttaagattattaattcgagctgaattaggaaatccaggatctttaattggagatgatcaaatttataatactattgttacggctcatgcttttattataattttttttatagttatacctattataatt	157	4101	ok	species	Parornix torquillella	Gracillariidae	Lepidoptera	99.26
aatttgagccggaatagtaggaacttcattaagattattaattcgagctgaattaggaaatccaggatctttaattggagataatcaaatttataatacaattgtaacagcacatgcttttattataattttttttatagtaatacctattataatt	157	112	ok	species	Agrotis bigramma	Noctuidae	Lepidoptera	98.72
aatttgagctggaatagtaggaacttcattaagattattaattcgagctgaattaggaaatccaggatctttaattggagatgatcaaatttataacacaattgtgacagcacatgcttttattataattttttttatagtaatacctattataatt	157	6240	ok	species	Agrotis bigramma	Noctuidae	Lepidoptera	100
aatttgagctggaatagtaggaacttcattaagattattaattcgagctgaattaggaaatccaggatctttaattggagatgatcaaatttataacacaattgtgacagcacatgcttttattataattttttttatagttatacctattataatt	157	848	ok	species	Agrotis bigramma	Noctuidae	Lepidoptera	99.36
aatttgagctggaatagtaggaacttcattaagattattaattcgagctgaattaggaaatccaggatctttaattggagatgatcaaatttataacacaattgtgacagcgcatgcttttattataattttttttatagtaatacctattataatt	157	12294	ok	species	Agrotis bigramma	Noctuidae	Lepidoptera	100
tatttgagctggaatagtaggaacttctttaagattattaattcgagctgaactaggaaacccaggatctttaattggagatgatcaaatttataatacaattgttacagcacatgcttttattataatttttttatagtaatacctattataatt	156	831	ok	species	Agrotis ipsilon	Noctuidae	Lepidoptera	99.36
tatttgagctggaatagtaggaacttctttaagattattaattcgagctgaactaggaaacccaggatctttaattggagatgatcaaatttataatacaattgttacagcacatgcttttattataattttttttatagtaatacctattataat	156	2276	ok	species	Agrotis ipsilon	Noctuidae	Lepidoptera	100
tatttgagctggaatagtaggaacttctttaagattattaattcgagctgaactaggaaacccaggatctttaattggagatgatcaaatttataatacaattgttacagcacatgcttttattataattttttttatagtaatacctattataatt	157	53191	ok	species	Agrotis ipsilon	Noctuidae	Lepidoptera	100
tatttgagctggaatagtaggaacttctttaagattattaattcgagctgaactaggaaacccaggatctttaattggagatgatcaaatttataatacaattgttacagcacatgcttttattataattttttttatagtaatacccattataatt	157	1530	ok	species	Agrotis ipsilon	Noctuidae	Lepidoptera	99.36
atttgagctggaatagtaggaacttcattaagattattaattcgagctgaattaggaaatccaggatctttaattggtgatgatcaaatttataatacaattgttacagcacatgcttttattataattttttttatagttatacctattataatc	156	2538	ok	species complex	Agrotis puta/catalaunensis	Noctuidae	Lepidoptera	100
gatttgagctggaatagtaggaacttcattaagattattaattcgagctgaattaggaaatccaggatctttaattggtgatgatcaaatttataatacaattgttacagcacatgcttttattataatttttttatagttatacctattataatc	156	4445	ok	species complex	Agrotis puta/catalaunensis	Noctuidae	Lepidoptera	100
gatttgagctggaatagtaggaacttcattaagattattaattcgagctgaattaggaaatccaggatctttaattggtgatgatcaaatttataatacaattgttacagcacatgcttttattataattttttttatagtaatacctattataatt	157	1433	ok	species complex	Agrotis puta/catalaunensis	Noctuidae	Lepidoptera	99.36
gatttgagctggaatagtaggaacttcattaagattattaattcgagctgaattaggaaatccaggatctttaattggtgatgatcaaatttataatacaattgttacagcacatgcttttattataattttttttatagttatacctattataat	156	9026	ok	species complex	Agrotis puta/catalaunensis	Noctuidae	Lepidoptera	100
gatttgagctggaatagtaggaacttcattaagattattaattcgagctgaattaggaaatccaggatctttaattggtgatgatcaaatttataatacaattgttacagcacatgcttttattataattttttttatagttatacctattataatc	157	342697	ok	species complex	Agrotis puta/catalaunensis	Noctuidae	Lepidoptera	100
gatttgagctggaatagtaggaacttcattaagattattaattcgagctgaattaggaaatccaggatctttaattggtgatgatcaaatttataatacaattgttacagcacatgcttttattataattttttttatagttatacctattataatt	157	23325	ok	species complex	Agrotis puta/catalaunensis	Noctuidae	Lepidoptera	99.36
gatttgagctggaatagtaggaacttcattaagattattaattcgagctgaattaggaaatccaggatctttaattggtgatgatcaaatttataatacaattgttacagcacatgcttttattataattttttttatagttatgcctattataatt	157	805	ok	species complex	Agrotis puta/catalaunensis	Noctuidae	Lepidoptera	99.36
gatttgagctggaatagtaggaacttcattaagattattaattcgagctgaattaggaaatccaggatctttaattggtggtgatcaaatttataatacaattgttacagcacatgcttttattataattttttttatagttatacctattataatc	157	332	ok	species complex	Agrotis puta/catalaunensis	Noctuidae	Lepidoptera	99.36
aatttgagctggaatagtaggaacttcactaagtttattaattcgagctgaattaggaaaccccggatctttaattggagatgatcaaatttataacacaattgttacagcacatgcttttattataattttttttatagtaatacctattataatt	157	2685	ok	species	Agrotis segetum	Noctuidae	Lepidoptera	99.36
aatttgagctggaatagtaggaacttcactaagtttattaattcgagctgaattaggaaaccccgggtctttaattggagatgatcaaatttataacacaattgttacagcacatgcttttattataatttttttatagtaatacctattataatt	156	11087	ok	species	Agrotis segetum	Noctuidae	Lepidoptera	99.36
aatttgagctggaatagtaggaacttcactaagtttattaattcgagctgaattaggaaaccccgggtctttaattggagatgatcaaatttataacacaattgttacagcacatgcttttattataatttttttcatagttatacctattataatt	157	424	ok	species	Agrotis segetum	Noctuidae	Lepidoptera	98.72
aatttgagctggaatagtaggaacttcactaagtttattaattcgagctgaattaggaaaccccgggtctttaattggagatgatcaaatttataacacaattgttacagcacatgcttttattataattttttttatagtaatacccattataatt	157	1541	ok	species	Agrotis segetum	Noctuidae	Lepidoptera	99.36
aatttgagctggaatagtaggaacttcactaagtttattaattcgagctgaattaggaaaccccgggtctttaattggagatgatcaaatttataacacaattgttacagcacatgcttttattataattttttttatagtaatacctattataat	156	13831	ok	species	Agrotis segetum	Noctuidae	Lepidoptera	99.36
aatttgagctggaatagtaggaacttcactaagtttattaattcgagctgaattaggaaaccccgggtctttaattggagatgatcaaatttataacacaattgttacagcacatgcttttattataattttttttatagtaatacctattataatc	157	833	ok	species	Agrotis segetum	Noctuidae	Lepidoptera	100
aatttgagctggaatagtaggaacttcactaagtttattaattcgagctgaattaggaaaccccgggtctttaattggagatgatcaaatttataacacaattgttacagcacatgcttttattataattttttttatagtaatacctattataatt	157	1096513	ok	species	Agrotis segetum	Noctuidae	Lepidoptera	100
aatttgagctggaatagtaggaacttcactaagtttattaattcgagctgaattaggaaaccccgggtctttaattggagatgatcaaatttataacacaattgttacagcacatgcttttattataattttttttatagtaatgccaattataatt	157	1265	ok	species	Agrotis segetum	Noctuidae	Lepidoptera	98.72
aatttgagctggaatagtaggaacttcactaagtttattaattcgagctgaattaggaaaccccgggtctttaattggagatgatcaaatttataacacaattgttacagcacatgcttttattataattttttttatagttataccaattataatt	157	1459	ok	species	Agrotis segetum	Noctuidae	Lepidoptera	98.72
aatttgagctggaatagtaggaacttcactaagtttattaattcgagctgaattaggaaaccccgggtctttaattggagatgatcaaatttataacacaattgttacagcacatgcttttattataattttttttatagttatacctattataatc	157	3431	ok	species	Agrotis segetum	Noctuidae	Lepidoptera	99.36
aatttgagctggaatagtaggaacttcactaagtttattaattcgagctgaattaggaaaccccgggtctttaattggagatgatcaaatttataacacaattgttacagcacatgcttttattataattttttttatagttatacctattataatt	157	23140	ok	species	Agrotis segetum	Noctuidae	Lepidoptera	99.36
aatttgagctggaatagtaggaacttcactaagtttattaattcgagctgaattaggaaaccccgggtctttaattggagatgatcaaatttataacacaattgttacagcacatgcttttattataattttttttatagttatgcctattataatt	157	7773	ok	species	Agrotis segetum	Noctuidae	Lepidoptera	98.72
aatttgagctggaatagtaggaacttcactaagtttattaattcgagctgaattaggaaaccccgggtctttaattggagatgatcaaatttataacacaattgttacagcacatgcttttattataattttttttatggtaatacccattataatt	157	2635	ok	species	Agrotis segetum	Noctuidae	Lepidoptera	98.72
aatttgagctggaatagtaggaacttcactaagtttattaattcgagctgaattaggaaaccccgggtctttaattggagatgatcaaatttataatacaattgttacagcacatgcttttattataattttttttatagtaatacccattataatt	157	6691	ok	species	Agrotis segetum	Noctuidae	Lepidoptera	98.72
aatttgagctggaatagtaggaacttcactaagtttattaattcgagctgaattaggaaaccccgggtctttaattggagatgatcaaatttataatacaattgttacagcacatgcttttattataattttttttatagtaatacctattataatt	157	15175	ok	species	Agrotis segetum	Noctuidae	Lepidoptera	99.36
aatttgagctggaatagtaggaacttcactaagtttattaattcgagctgaattaggaaaccccgggtctttaattggagatgatcaaatttataatacaattgttacagcacatgcttttattataattttttttatagttatacctattataatt	157	2323	ok	species	Agrotis segetum	Noctuidae	Lepidoptera	98.72
aatttgagctggaatagtaggaacttcactaagtttattaattcgagctgaattaggaaatcccgggtctttaattggagatgatcaaatttataacacaattgttacagcacatgcttttattataattttttttatagtaatacctattataatt	157	354	ok	species	Agrotis segetum	Noctuidae	Lepidoptera	99.36
aatttgagctggaatagtaggaacttcactaagtttattaattcgagctgaattaggaagccccgggtctttaattggagatgatcaaatttataacacaattgttacagcacatgcttttattataattttttttatagtaatacctattataatt	157	999	ok	species	Agrotis segetum	Noctuidae	Lepidoptera	99.36
aatttgagctggaatagtaggaacttcactaagtttattaattcgggctgaattaggaaaccccgggtctttaattggagatgatcaaatttataacacaattgttacagcacatgcttttattataattttttttatagtaatacctattataat	156	299	ok	species	Agrotis segetum	Noctuidae	Lepidoptera	99.36
aatttgagctggaatagtaggaacttcactaagtttattaattcgggctgaattaggaaaccccgggtctttaattggagatgatcaaatttataacacaattgttacagcacatgcttttattataattttttttatagtaatacctattataatt	157	7278	ok	species	Agrotis segetum	Noctuidae	Lepidoptera	100
aatttgagctggaatagtaggaacttcactaagtttattaattcgggctgaattaggaaaccccgggtctttaattggagatgatcaaatttataacacaattgttacagcacatgcttttattataattttttttatagttatacctattataatt	157	680	ok	species	Agrotis segetum	Noctuidae	Lepidoptera	99.36
aatttgagctggaatagtaggaacttcattaagtttattaattcgagctgaattaggaaaccccgggtctttaattggagatgatcaaatttataacacaattgttacagcacatgcttttattataattttttttatagtaatacctattataatt	157	12778	ok	species	Agrotis segetum	Noctuidae	Lepidoptera	100
aatttgagctggaatagtaggaacttcattaagtttattaattcgagctgaattaggaaaccctggatctttaattggagatgatcaaatttataacacaattgttacagcacatgcttttattataattttttttatagtaatacctattataatt	157	320	ok	species complex	Agrotis segetum/clavis	Noctuidae	Lepidoptera	99.36
aatttgagctggaatagtaggaacttcactaagtttattaattcgagctgaattaggaaaccccgggtctttaattggagatgatcaaatttataatacaattgttacagcacatgcttttattataattttttttatagtaatacctattataatc	157	31	ok	species complex	Agrotis segetum/ipsilon	Noctuidae	Lepidoptera	100
tatttgagctggaatagttggtacatctttaagattactaattcgagcagaattaggaacccctggatctttaattggtgatgatcaaatttataatacaattgttacagcacatgcttttattataattttttttatagttatacctattataatc	157	2268	ok	species	Autographa gamma	Noctuidae	Lepidoptera	97.36
tatttgaactggaatagttggtacatctttaagattactaattcgagcagaattaggaacccctggatctttaattggtgatgatcaaatttataatactattgttacagctcatgcatttattataattttttttatagttatgcctattataatt	157	578	ok	species	Autographa gamma	Noctuidae	Lepidoptera	99.36
tatttgagctggaatagttggcacatctttaagattactaattcgagcagaattaggaacccctggatctttaattggtgatgatcaaatttataatactattgttacagctcatgcatttattataattttttttatagttatgcctattataat	156	369	ok	species	Autographa gamma	Noctuidae	Lepidoptera	98.72
tatttgagctggaatagttggcacatctttaagattactaattcgagcagaattaggaacccctggatctttaattggtgatgatcaaatttataatactattgttacagctcatgcatttattataattttttttatagttatgcctattataatt	157	18691	ok	species	Autographa gamma	Noctuidae	Lepidoptera	99.36
tatttgagctggaatagttggtacatctttaagattactaattcgagcagaattaggaacccctagatctttaattggtgatgatcaaatttataatactattgttacagctcatgcatttattataattttttttatagttatgcctattataatt	157	1342	ok	species	Autographa gamma	Noctuidae	Lepidoptera	99.36
tatttgagctggaatagttggtacatctttaagattactaattcgagcagaattaggaacccctggatctttaattggtgatgatcaaatttataatactattgtcacagctcatgcatttattataattttttttatagttatgcctattataatt	157	1171	ok	species	Autographa gamma	Noctuidae	Lepidoptera	99.36
tatttgagctggaatagttggtacatctttaagattactaattcgagcagaattaggaacccctggatctttaattggtgatgatcaaatttataatactattgttacagcacatgcttttattataattttttttatagtaatacctattataatt	157	1655	ok	species	Autographa gamma	Noctuidae	Lepidoptera	98.9
tatttgagctggaatagttggtacatctttaagattactaattcgagcagaattaggaacccctggatctttaattggtgatgatcaaatttataatactattgttacagcacatgcttttattataattttttttatagttatacctattataatt	157	4721	ok	species	Autographa gamma	Noctuidae	Lepidoptera	98.09
tatttgagctggaatagttggtacatctttaagattactaattcgagcagaattaggaacccctggatctttaattggtgatgatcaaatttataatactattgttacagctcatgcatttattataatttttttatagttatgcctattataatt	156	11414	ok	species	Autographa gamma	Noctuidae	Lepidoptera	99.36
tatttgagctggaatagttggtacatctttaagattactaattcgagcagaattaggaacccctggatctttaattggtgatgatcaaatttataatactattgttacagctcatgcatttattataattttttttatagtaatacctattataatt	157	16027	ok	species	Autographa gamma	Noctuidae	Lepidoptera	98.72
tatttgagctggaatagttggtacatctttaagattactaattcgagcagaattaggaacccctggatctttaattggtgatgatcaaatttataatactattgttacagctcatgcatttattataattttttttatagttatacctattataatc	157	8373	ok	species	Autographa gamma	Noctuidae	Lepidoptera	98.72
tatttgagctggaatagttggtacatctttaagattactaattcgagcagaattaggaacccctggatctttaattggtgatgatcaaatttataatactattgttacagctcatgcatttattataattttttttatagttatacctattataatt	157	57381	ok	species	Autographa gamma	Noctuidae	Lepidoptera	99.36
tatttgagctggaatagttggtacatctttaagattactaattcgagcagaattaggaacccctggatctttaattggtgatgatcaaatttataatactattgttacagctcatgcatttattataattttttttatagttatgcctattataat	156	25967	ok	species	Autographa gamma	Noctuidae	Lepidoptera	100
tatttgagctggaatagttggtacatctttaagattactaattcgagcagaattaggaacccctggatctttaattggtgatgatcaaatttataatactattgttacagctcatgcatttattataattttttttatagttatgcctattataatt	157	1398484	ok	species	Autographa gamma	Noctuidae	Lepidoptera	100
tatttgagctggaatagttggtacatctttaagattactaattcgagcagaattaggaacccctggatcttttattggtgatgatcaaatttataatactattgttacagctcatgcatttattataattttttttatagttatgcctattataatt	157	1321	ok	species	Autographa gamma	Noctuidae	Lepidoptera	99.36
aatttgagcaggaatagtaggaacttctttaagattattaattcgagctgaattaggaaatccaggatctctaattggtgatgatcaaatttataatactattgttacagcccatgcttttattataatttttttatagtaataccaattataatt	156	418	ok	species	Caradrina clavipalpis	Noctuidae	Lepidoptera	99.36
aatttgagcaggaatagtaggaacttctttaagattattaattcgagctgaattaggaaatccaggatctctaattggtgatgatcaaatttataatactattgttacagcccatgcttttattataattttttttatagtaataccaattataat	156	928	ok	species	Caradrina clavipalpis	Noctuidae	Lepidoptera	100
aatttgagcaggaatagtaggaacttctttaagattattaattcgagctgaattaggaaatccaggatctctaattggtgatgatcaaatttataatactattgttacagcccatgcttttattataattttttttatagtaataccaattataatt	157	23123	ok	species	Caradrina clavipalpis	Noctuidae	Lepidoptera	100
aatttgagcaggaatagtaggaacttctttaagattattaattcgagctgaattaggaaatccaggatctctaattggtgatgatcaaatttataatactattgttacagcccatgcttttattataattttttttatagttatacctattataatt	157	2600	ok	species	Caradrina clavipalpis	Noctuidae	Lepidoptera	98.72
aatttgagcaggaatagtaggaacttctctaagattattaattcgagctgaattaggaaatccaggatctttaattggcgatgatcaaatttataatactattgttacagctcatgcttttattataattttttttatagtaatacctattataatt	157	2920	ok	species	Caradrina flavirena	Noctuidae	Lepidoptera	99.3
aatttgagcaggaatagtaggaacttctctaagattattaattcgagctgaattaggaaatccaggatctttaattggcgatgatcaaatttataatactattgttacagctcatgcttttattataattttttttatagttatacctattataatt	157	365	ok	species	Caradrina flavirena	Noctuidae	Lepidoptera	99.36
aatttgagcaggaatagtaggaacttctctaagattattaattcgagctgaattaggaaatccaggatctttaattggtgatgatcaaatttataatactattgttacagctcatgcttttattataattttttttatagtaatacctattataatt	157	49480	ok	species	Caradrina flavirena	Noctuidae	Lepidoptera	100
aatttgagcaggaatagtaggaacttctctaagattattaattcgagctgaattaggaaatccaggatctttaattggtgatgatcaaatttataatactattgttacagctcatgcttttattataattttttttatagttatacctattataatc	157	3287	ok	species	Caradrina flavirena	Noctuidae	Lepidoptera	99.36
aatttgagcaggaatagtaggaacttctctaagattattaattcgagctgaattaggaaatccaggatctttaattggtgatgatcaaatttataatactattgttacagctcatgcttttattataattttttttatagttatacctattataatt	157	1689	ok	species	Caradrina flavirena	Noctuidae	Lepidoptera	99.36
aatttgagcaggaatagtaggaacttctttaagattattaattcgagctgaattaggaaatccaggatctttaattggagatgatcaaatttataatactattgttacagctcatgcttttattataattttttttatagttatacctattataatt	157	2352	ok	species	Caradrina flavirena	Noctuidae	Lepidoptera	99.36
aatttgagctggaatagtgggaacttcattaagactattaattcgagctgaattaggaaatccaggatctttaattggtgatgatcaaatttataacactattgttacagctcatgcttttattataattttttttatagtaatacctattataatt	157	6815	ok	species	Caradrina proxima	Noctuidae	Lepidoptera	100
aatttgagctggaatagtaggaacttctttaagattattaattcgagctgaattaggaaatccaggatcattaattggagatgatcaaatttataatactattgttacagctcatgcttttattataattttttttatagttataccaattataatt	157	16190	ok	species	Chloantha hyperici	Noctuidae	Lepidoptera	100
aatttgagctggaatagtaggaacttctttaagattattaattcgagctgaattaggaaatccaggatcattaattggagatgatcaaatttataatactattgttacagctcatgcttttattataattttttttatagttatacctattataatt	157	189	ok	species	Chloantha hyperici	Noctuidae	Lepidoptera	99.36
aatttgagctggaatagtaggaacttctttaagattattaattcgagctgaattaggaaatccaggatcattaattggagatgatcaaatttataatactattgttacagctcatgcttttattataattttttttatagttataccaattataat	156	340	ok	species	Cloantha hyperici	Noctuidae	Lepidoptera	100
aatttgggctggaatagtcggaacttcattaagattattaattcgagctgaattaggaacccccggatctttaattggagatgatcaaatttataatactattgttacagctcatgcttttattataattttctttatagttatacccattataatt	157	267	ok	species	Cryphia algae	Noctuidae	Lepidoptera	99.36
aatttgagctggaatagttggaacttcattaagattattaattcgagctgaattaggaacccccggatctttaattggagatgatcaaatttataatactattgttacagctcatgcttttattataattttctttatagttatacccattataatt	157	101	ok	species complex	Cryphia algae/pallida	Noctuidae	Lepidoptera	100
tatttgagctggaatagtaggaacttctttaagattactaattcgagctgaattaggtactcccggatctttaattggagatgaccaaatttataatactatcgtaacagctcatgcttttattataattttttttatagtaatgcctattataatc	157	1928	ok	genus	Cryphia sp. 1	Noctuidae	Lepidoptera	98.72
aatttgagcaggtataataggaacatctctaagattattaattcgagctgaattaggaatacctggatctttaattggtgatgatcaaatttataatactattgttacagctcatgctttcattataattttttttatagttatacctattataatt	157	6032	ok	species	Denticucullus pygmina	Noctuidae	Lepidoptera	99.36
tatttgagcaggaatagttggaacttctttaagattactaattcgagctgaactaggaaatcccggatctttaattggagatgatcaaatttataatacaattgttacagctcatgcttttattataatttttttatagttatacctattataatt	156	675	ok	species	Euxoa temera	Noctuidae	Lepidoptera	100
tatttgagcaggaatagttggaacttctttaagattactaattcgagctgaactaggaaatcccggatctttaattggagatgatcaaatttataatacaattgttacagctcatgcttttattataattttttttatagttatacctattataat	156	2276	ok	species	Euxoa temera	Noctuidae	Lepidoptera	100
tatttgagcaggaatagttggaacttctttaagattactaattcgagctgaactaggaaatcccggatctttaattggagatgatcaaatttataatacaattgttacagctcatgcttttattataattttttttatagttatacctattataatc	157	2536	ok	species	Euxoa temera	Noctuidae	Lepidoptera	100
tatttgagcaggaatagttggaacttctttaagattactaattcgagctgaactaggaaatcccggatctttaattggagatgatcaaatttataatacaattgttacagctcatgcttttattataattttttttatagttatacctattataatt	157	49005	ok	species	Euxoa temera	Noctuidae	Lepidoptera	100
tatttgagcaggaatagttggaacttctttaagattattaattcgagctgaattaggaaatcccggatctttaattggagatgatcaaatttataatacaattgttacagctcatgcttttattataattttttttatagttatacctattataatt	157	318	ok	species	Euxoa temera	Noctuidae	Lepidoptera	99.36
aatttgagcaggaatagtaggaacttcattaagattattaattcgagctgaattaggaaccccaggatctttaattggagatgatcaaatttataatactattgttacagctcatgcttttattataattttttttatagttatacctattataatt	157	260	ok	species	Hecatera dysodea	Noctuidae	Lepidoptera	100
aatttgagcaggaatagtaggaacttcattaagattattaattcgagctgaattaggaaccccaggatctttaattggagatgatcaaatttataatactattgttacagctcatgcttttattataattttttttatggttatacctattataatt	157	16186	ok	species	Hecatera dysodea	Noctuidae	Lepidoptera	100
aatttgagcaggaatagtaggaacttctttaagtttattaattcgagcagaattaggtaatcctggatctttaattggagatgatcaaatttataatactattgttacagctcatgcttttattataatttttttatagttataccaattataatt	156	2342	ok	species	Helicoverpa armigera	Noctuidae	Lepidoptera	99.36
aatttgagcaggaatagtaggaacttctttaagtttattaattcgagcagaattaggtaatcctggatctttaattggagatgatcaaatttataatactattgttacagctcatgcttttattataattttttttatagtaatacctattataatt	157	2500	ok	species	Helicoverpa armigera	Noctuidae	Lepidoptera	98.72
aatttgagcaggaatagtaggaacttctttaagtttattaattcgagcagaattaggtaatcctggatctttaattggagatgatcaaatttataatactattgttacagctcatgcttttattataattttttttatagttataccaattataat	156	4143	ok	species	Helicoverpa armigera	Noctuidae	Lepidoptera	100
aatttgagcaggaatagtaggaacttctttaagtttattaattcgagcagaattaggtaatcctggatctttaattggagatgatcaaatttataatactattgttacagctcatgcttttattataattttttttatagttataccaattataatt	157	120884	ok	species	Helicoverpa armigera	Noctuidae	Lepidoptera	100
aatttgagcaggaatagtaggaacttctttaagtttattaattcgagcagaattaggtaatcctggatctttaattggagatgatcaaatttataatactattgttacagctcatgcttttattataattttttttatagttatacctattataatt	157	11293	ok	species	Helicoverpa armigera	Noctuidae	Lepidoptera	99.36
aatttgagcaggaatagtaggaacttctttaagtttattaattcgagcagaattaggtaatccaggatctttaattggagatgaccaaatttataatactattgttacagcacacgcttttattataattttttttatagtaataccaattataatt	157	4121	ok	species	Heliothis nubigera	Noctuidae	Lepidoptera	100
aatttgagcaggaatagtaggaacttctttaagattattaattcgagctgaattagaaaatccaggatctttaattggagatgatcaaatttataatactattgttacagctcatgcttttattataattttttttatggtaatacccattataatt	157	14	ok	species	Hoplodrina ambigua	Noctuidae	Lepidoptera	98.72
aatttgagcaggaatagtaggaacttctttaagattattaattcgagctgaattaggaaatccaggatctttaattggagatgatcaaatttataatactattgttacagctcatgcttttattataatttttttatagtaatacccattataatt	156	947	ok	species	Hoplodrina ambigua	Noctuidae	Lepidoptera	99.36
aatttgagcaggaatagtaggaacttctttaagattattaattcgagctgaattaggaaatccaggatctttaattggagatgatcaaatttataatactattgttacagctcatgcttttattataattttttttatagtaatacccattataat	156	1039	ok	species	Hoplodrina ambigua	Noctuidae	Lepidoptera	100
aatttgagcaggaatagtaggaacttctttaagattattaattcgagctgaattaggaaatccaggatctttaattggagatgatcaaatttataatactattgttacagctcatgcttttattataattttttttatagtaatacccattataatt	157	53566	ok	species	Hoplodrina ambigua	Noctuidae	Lepidoptera	100
aatttgagcaggaatagtaggaacttctttaagattattaattcgagctgaattaggaaatccaggatctttaattggagatgatcaaatttataatactattgttacagctcatgcttttattataattttttttatggtaatacccattataatt	157	15009	ok	species	Hoplodrina ambigua	Noctuidae	Lepidoptera	99.36
aatttgagcaggaatagtaggaacttctttaagattattaattcgagctgaattaggaaatccaggatctttaattggagatgatcaaatttataatactattgttacggctcatgcttttattataatttttttatggtaatacccattataatt	156	526	ok	species	Hoplodrina ambigua	Noctuidae	Lepidoptera	98.09
aatttgagcaggaatagtaggaacttctttaagattattaattcgagctgaattaggaaatccaggatctttaattggagatgatcaaatttataatactattgttacggctcatgcttttattataattttttttatagtaatacctattataatt	157	2973	ok	species	Hoplodrina ambigua	Noctuidae	Lepidoptera	98.72
aatttgagcaggaatagtaggaacttctttaagattattaattcgagctgaattaggaaatccaggatctttaattggagatgatcaaatttataatactattgttacggctcatgcttttattataattttttttatggtaatacccattataat	156	1265	ok	species	Hoplodrina ambigua	Noctuidae	Lepidoptera	98.72
aatttgagcaggaatagtaggaacttctttaagattattaattcgagctgaattaggaaatccaggatctttaattggagatgatcaaatttataatactattgttacggctcatgcttttattataattttttttatggtaatacccattataatt	157	167538	ok	species	Hoplodrina ambigua	Noctuidae	Lepidoptera	100
aatttgagcaggaatagtagggacttcattaagattattaattcgagctgaattaggaaatccaggatctttaattggagatgatcaaatttacaatactattgttacagctcatgcttttattataattttttttatagtaatacctattataatt	157	64	ok	species	Hoplodrina ambigua	Noctuidae	Lepidoptera	97.45
aatttgagctggtatagttggaacttctttaagattattaattcgagctgaattaggaacccctggatctttaattggagatgaccaaatttataatactatcgtaacagctcatgcttttattataattttttttatagttatacctattataatt	157	1043	ok	species	Leucania loreyi	Noctuidae	Lepidoptera	100
aatttgagctggtatagttggaacttctttaagattattaattcgagctgaattaggaacccctggatctttaattggagatgaccaaatttataatactattgtaacagctcatgcttttattataattttttttatagttatacctattataatt	157	94	ok	species	Leucania loreyi	Noctuidae	Lepidoptera	100
tatttgagctggtatagttggaacttcattaagattactaattcgagctgaattaggaacccctggatctttaattggagatgatcaaatttataatactattgtaacagcacatgcttttattataattttttttatagttatacctattataatt	157	13808	ok	species complex	Leucania zeae/ Mythimna litoralis	Noctuidae	Lepidoptera	100
aatttgagcaggaatagtaggaacttcattaagtttacttattcgagctgagttaggaaatcctggatctttaattggtgatgatcaaatttataatactattgtaacagcccatgcttttattataattttttttatagttatacctattataatt	157	1018	ok	species	Lophoterges millierei	Noctuidae	Lepidoptera	99.36
gatttgagcagggatagtaggaacctcactaagattattaattcgtgcagaattaggaaaccctggatctttaattggagatgatcaaatctataatactattgttacagctcatgcctttattataattttttttatagttatacctattataatt	157	139	ok	species	Mormo maura	Noctuidae	Lepidoptera	100
tatttgagctggtatagttggaacctcattaagattactaattcgagctgaattaggaaccccaggatctttaattggagatgatcaaatttataatactattgtaacagcacatgcttttattataatttttttcatagttatacctattataatc	157	2791	ok	species	Mythimna albipuncta	Noctuidae	Lepidoptera	100
tatttgagctggtatagttggaacctctttaagattactaattcgagctgaattaggaaccccaggatctttaattggagatgatcaaatttataatactattgtaacagcacatgcttttattataatttttttcatagttatacctattataat	156	4254	ok	species	Mythimna albipuncta	Noctuidae	Lepidoptera	100
tatttgagctggtatagttggaacctctttaagattactaattcgagctgaattaggaaccccaggatctttaattggagatgatcaaatttataatactattgtaacagcacatgcttttattataatttttttcatagttatacctattataatc	157	135668	ok	species	Mythimna albipuncta	Noctuidae	Lepidoptera	100
tatttgagctggtatagttggaacctctttaagattactaattcgagctgaattaggaaccccaggatctttaattggagatgatcaaatttataatactattgtaacagcacatgcttttattataatttttttcatagttatacctattataatt	157	4041	ok	species	Mythimna albipuncta	Noctuidae	Lepidoptera	99.36
tatttgagctggtatagttggaacctctttaagattactaattcgagctgaattaggaaccccaggatctttaattggagatgatcaaatttataatactattgtaacagcacatgcttttattataattttttttatagttatacctattataatt	157	6538	ok	species	Mythimna albipuncta	Noctuidae	Lepidoptera	98.72
aatttgagctggtatagttggaacttcattaagattattaattcgagctgaattaggaacccctggatctttaattggagatgaccaaatttataatactattgtaacagctcatgcttttattataattttttttatagttatacctattataatt	157	4478	ok	species	Mythimna sicula	Noctuidae	Lepidoptera	100
aatttgagctggtatagttggaacttcattaagattattaatccgagcagaactaggaactcctggatctttaattggggatgatcaaatttataacactattgtaacagcacatgcttttattataattttttttatagttatacctattataat	156	142	ok	species	Mythimna vitellina	Noctuidae	Lepidoptera	99.35
aatttgagctggtatagttggaacttcattaagattattaatccgagcagaactaggaactcctggatctttaattggggatgatcaaatttataacactattgtaacagcacatgcttttattataattttttttatagttatacctattataatt	157	12475	ok	species	Mythimna vitellina	Noctuidae	Lepidoptera	99.36
aatttgagctggtatagttggaacttcattaagattattaatccgagcagaattaggaactcctagatctttaattggggatgatcaaatttataacactattgtaacagcacatgcttttattataattttttttatagttatacctattataatt	157	658	ok	species	Mythimna vitellina	Noctuidae	Lepidoptera	99.36
aatttgagctggtatagttggaacttcattaagattattaatccgagcagaattaggaactcctggatctttaattggagatgatcaaatttataacactattgtaacagcacatgcttttattataatttttttatagttatacctattataatt	156	3451	ok	species	Mythimna vitellina	Noctuidae	Lepidoptera	99.36
aatttgagctggtatagttggaacttcattaagattattaatccgagcagaattaggaactcctggatctttaattggagatgatcaaatttataacactattgtaacagcacatgcttttattataattttttttatagtaataccaattataatt	157	756	ok	species	Mythimna vitellina	Noctuidae	Lepidoptera	98.72
aatttgagctggtatagttggaacttcattaagattattaatccgagcagaattaggaactcctggatctttaattggagatgatcaaatttataacactattgtaacagcacatgcttttattataattttttttatagtaatacctattataatt	157	1504	ok	species	Mythimna vitellina	Noctuidae	Lepidoptera	99.36
aatttgagctggtatagttggaacttcattaagattattaatccgagcagaattaggaactcctggatctttaattggagatgatcaaatttataacactattgtaacagcacatgcttttattataattttttttatagttatacctattataat	156	8312	ok	species	Mythimna vitellina	Noctuidae	Lepidoptera	100
aatttgagctggtatagttggaacttcattaagattattaatccgagcagaattaggaactcctggatctttaattggagatgatcaaatttataacactattgtaacagcacatgcttttattataattttttttatagttatacctattataatc	157	2893	ok	species	Mythimna vitellina	Noctuidae	Lepidoptera	99.36
aatttgagctggtatagttggaacttcattaagattattaatccgagcagaattaggaactcctggatctttaattggagatgatcaaatttataacactattgtaacagcacatgcttttattataattttttttatagttatacctattataatt	157	416520	ok	species	Mythimna vitellina	Noctuidae	Lepidoptera	100
aatttgagctggtatagttggaacttcattaagattattaatccgagcagaattaggaactcctggatctttaattggagatgatcaaatttataacactattgtaatagcacatgcttttattataattttttttatagttatacctattataatt	157	2175	ok	species	Mythimna vitellina	Noctuidae	Lepidoptera	99.36
aatttgagctggtatagttggaacttcattaagattattaatccgagcagaattaggaactcctggatctttaattggagatgatcaaatttataatactattgtaacagcacatgcttttattataattttttttatagttatacctattataatt	157	3874	ok	species	Mythimna vitellina	Noctuidae	Lepidoptera	100
aatttgagctggtatagttggaacttcattaagattattaatccgagcagaattaggaactcctggatctttaattggggacgatcaaatttataacactattgtaacagcacatgcttttattataattttttttatagttatacctattataatt	157	5392	ok	species	Mythimna vitellina	Noctuidae	Lepidoptera	99.36
aatttgagctggtatagttggaacttcattaagattattaatccgagcagaattaggaactcctggatctttaattggggatgatcaaatttataacactattgtaacagcacatgcttttatcataatttttttatagttatacctattataatt	156	1291	ok	species	Mythimna vitellina	Noctuidae	Lepidoptera	98.72
aatttgagctggtatagttggaacttcattaagattattaatccgagcagaattaggaactcctggatctttaattggggatgatcaaatttataacactattgtaacagcacatgcttttatcataattttttttatagttatacctattataat	156	2087	ok	species	Mythimna vitellina	Noctuidae	Lepidoptera	98.72
aatttgagctggtatagttggaacttcattaagattattaatccgagcagaattaggaactcctggatctttaattggggatgatcaaatttataacactattgtaacagcacatgcttttatcataattttttttatagttatacctattataatt	157	61449	ok	species	Mythimna vitellina	Noctuidae	Lepidoptera	99.36
aatttgagctggtatagttggaacttcattaagattattaatccgagcagaattaggaactcctggatctttaattggggatgatcaaatttataacactattgtaacagcacatgcttttattataatttttttatagttatacctattataatt	156	16094	ok	species	Mythimna vitellina	Noctuidae	Lepidoptera	99.36
aatttgagctggtatagttggaacttcattaagattattaatccgagcagaattaggaactcctggatctttaattggggatgatcaaatttataacactattgtaacagcacatgcttttattataatttttttcatagttatacctattataatc	157	3851	ok	species	Mythimna vitellina	Noctuidae	Lepidoptera	98.72
aatttgagctggtatagttggaacttcattaagattattaatccgagcagaattaggaactcctggatctttaattggggatgatcaaatttataacactattgtaacagcacatgcttttattataattttttttatagtaataccaattataatt	157	2987	ok	species	Mythimna vitellina	Noctuidae	Lepidoptera	98.72
aatttgagctggtatagttggaacttcattaagattattaatccgagcagaattaggaactcctggatctttaattggggatgatcaaatttataacactattgtaacagcacatgcttttattataattttttttatagtaatacctattataatt	157	5288	ok	species	Mythimna vitellina	Noctuidae	Lepidoptera	99.36
aatttgagctggtatagttggaacttcattaagattattaatccgagcagaattaggaactcctggatctttaattggggatgatcaaatttataacactattgtaacagcacatgcttttattataattttttttatagtcatacctattataat	156	658	ok	species	Mythimna vitellina	Noctuidae	Lepidoptera	98.72
aatttgagctggtatagttggaacttcattaagattattaatccgagcagaattaggaactcctggatctttaattggggatgatcaaatttataacactattgtaacagcacatgcttttattataattttttttatagtcatacctattataatt	157	19541	ok	species	Mythimna vitellina	Noctuidae	Lepidoptera	99.36
aatttgagctggtatagttggaacttcattaagattattaatccgagcagaattaggaactcctggatctttaattggggatgatcaaatttataacactattgtaacagcacatgcttttattataattttttttatagttataccaattataatt	157	592	ok	species	Mythimna vitellina	Noctuidae	Lepidoptera	99.36
aatttgagctggtatagttggaacttcattaagattattaatccgagcagaattaggaactcctggatctttaattggggatgatcaaatttataacactattgtaacagcacatgcttttattataattttttttatagttatacctattataat	156	23581	ok	species	Mythimna vitellina	Noctuidae	Lepidoptera	100
aatttgagctggtatagttggaacttcattaagattattaatccgagcagaattaggaactcctggatctttaattggggatgatcaaatttataacactattgtaacagcacatgcttttattataattttttttatagttatacctattataatc	157	6232	ok	species	Mythimna vitellina	Noctuidae	Lepidoptera	99.36
aatttgagctggtatagttggaacttcattaagattattaatccgagcagaattaggaactcctggatctttaattggggatgatcaaatttataacactattgtaacagcacatgcttttattataattttttttatagttatacctattataatt	157	1338989	ok	species	Mythimna vitellina	Noctuidae	Lepidoptera	100
aatttgagctggtatagttggaacttcattaagattattaatccgagcagaattaggaactcctggatctttaattggggatgatcaaatttataacactattgtaacagcacatgcttttattataattttttttatagttatgcctattataatt	157	5702	ok	species	Mythimna vitellina	Noctuidae	Lepidoptera	100
aatttgagctggtatagttggaacttcattaagattattaatccgagcagaattaggaactcctggatctttaattggggatgatcaaatttataacactattgttacagcccatgctttcattataattttttttatagttatacctattataatt	157	2209	ok	species	Mythimna vitellina	Noctuidae	Lepidoptera	98.08
aatttgagctggtatagttggaacttcattaagattattaatccgagcagaattaggaactcctggatctttaattggggatgatcaaatttataatactattgtaacagcacatgcttttattataattttttttatagtaatacctattataatt	157	290	ok	species	Mythimna vitellina	Noctuidae	Lepidoptera	98.72
aatttgagctggtatagttggaacttcattaagattattaatccgagcagaattaggaactcctggatctttaattggggatgatcaaatttataatactattgtaacagcacatgcttttattataattttttttatagttatacctattataatt	157	47201	ok	species	Mythimna vitellina	Noctuidae	Lepidoptera	99.36
aatttgagctggtatagttggaacttcattaagattgttaatccgagcagaattaggaactcctggatctttaattggggatgatcaaatttataacactattgtaacagcacatgcttttattataattttttttatagttatacctattataat	156	1752	ok	species	Mythimna vitellina	Noctuidae	Lepidoptera	98.72
aatttgagctggtatagttggaacttcattaagattgttaatccgagcagaattaggaactcctggatctttaattggggatgatcaaatttataacactattgtaacagcacatgcttttattataattttttttatagttatacctattataatt	157	93111	ok	species	Mythimna vitellina	Noctuidae	Lepidoptera	99.36
aatttgagctggtatagttggaacttcattaagattgttaatccgagcagaattaggaactcctggatctttaattggggatgatcaaatttataacactattgtaacagcacatgcttttattataattttttttatagttatgcctattataatt	157	178	ok	species	Mythimna vitellina	Noctuidae	Lepidoptera	98.72
aatttgagctggaatagtaggaacttctttaagattattaattcgagctgaattaggaaatccaggttctttaattggagatgatcaaatttacaatactattgtaacagcacatgcttttattataattttttttatagttatacctattataatc	157	11542	ok	species	Noctua comes	Noctuidae	Lepidoptera	100
aatttgagctggaatagtaggaacttctttaagattattaattcgagctgaattaggaaatccaggttctttaattggagatgatcaaatttacaatactattgtaacagcacatgcttttattataattttttttatagttatacctattataatt	157	1725	ok	species	Noctua comes	Noctuidae	Lepidoptera	100
aatttgagctggaatagtaggaacttctttaagattattaattcgagctgaattaggaaaccctggttctttaattggagatgatcaaatttataatactattgttacagcacatgcttttattataattttttttatagttatacctattataatt	157	622	ok	species	Noctua fimbriata	Noctuidae	Lepidoptera	100
aatttgagctggaatagtaggaacttctttaagattattaattcgagctgaattaggaaaccctggttctttaattggagatgatcaaatttataatactattgttacagcacatgcttttattatatttttttttatagttatacctattataatt	157	1145	ok	species	Noctua fimbriata	Noctuidae	Lepidoptera	99.36
tatttgagctggaatagtaggaacttctttaagattattaattcgagctgaattaggaaaccctggctctttaattggagatgatcaaatttataatactattgttacagcgcatgcttttattataatttttttcatagttatacctattataatt	157	4	ok	species	Noctua orbona	Noctuidae	Lepidoptera	99.36
tatttgagctggaatagtaggaacttctttaagattattaattcgagctgaattaggaaaccctggttctttaattggagatgatcaaatttataatactattgttacagcacatgcttttattataatttttttcatagttatacctattataat	156	334	ok	species	Noctua orbona	Noctuidae	Lepidoptera	100
tatttgagctggaatagtaggaacttctttaagattattaattcgagctgaattaggaaaccctggttctttaattggagatgatcaaatttataatactattgttacagcacatgcttttattataatttttttcatagttatacctattataatt	157	15134	ok	species	Noctua orbona	Noctuidae	Lepidoptera	100
aatttgagctggaatagtaggaacttctttaagattattaattcgagctgaattaggaaatcctggttctttaattggagatgatcaaatttacaatactattgttacagcacatgcttttattataattttttttatagttatacctattataatt	157	7785	ok	species complex	Noctua pronuba/janthe	Noctuidae	Lepidoptera	99.36
aatttgagctggaatagtaggaacttctttaagattattaattcgagctgaattaggaaatcctggttctttaattggagatgatcaaatttataatactattgtaacagcacatgcttttattataatttttttcatagttatacctattataatc	157	948	ok	species complex	Noctua pronuba/janthe	Noctuidae	Lepidoptera	98.69
aatttgagctggaatagtaggaacttctttaagattattaattcgagctgaattaggaaatcctggttctttaattggagatgatcaaatttataatactattgttacagcacatgcttttattataatttttttatagttatacctattataatt	156	3853	ok	species complex	Noctua pronuba/janthe	Noctuidae	Lepidoptera	100
aatttgagctggaatagtaggaacttctttaagattattaattcgagctgaattaggaaatcctggttctttaattggagatgatcaaatttataatactattgttacagcacatgcttttattataatttttttcatagttatacctattataatc	157	1746	ok	species complex	Noctua pronuba/janthe	Noctuidae	Lepidoptera	99.36
aatttgagctggaatagtaggaacttctttaagattattaattcgagctgaattaggaaatcctggttctttaattggagatgatcaaatttataatactattgttacagcacatgcttttattataatttttttcatagttatacctattataatt	157	555	ok	species complex	Noctua pronuba/janthe	Noctuidae	Lepidoptera	99.36
aatttgagctggaatagtaggaacttctttaagattattaattcgagctgaattaggaaatcctggttctttaattggagatgatcaaatttataatactattgttacagcacatgcttttattataattttttttatagtaatacctattataatt	157	2925	ok	species complex	Noctua pronuba/janthe	Noctuidae	Lepidoptera	99.36
aatttgagctggaatagtaggaacttctttaagattattaattcgagctgaattaggaaatcctggttctttaattggagatgatcaaatttataatactattgttacagcacatgcttttattataattttttttatagttatacctattataat	156	7607	ok	species complex	Noctua pronuba/janthe	Noctuidae	Lepidoptera	100
aatttgagctggaatagtaggaacttctttaagattattaattcgagctgaattaggaaatcctggttctttaattggagatgatcaaatttataatactattgttacagcacatgcttttattataattttttttatagttatacctattataatc	157	1502	ok	species complex	Noctua pronuba/janthe	Noctuidae	Lepidoptera	100
aatttgagctggaatagtaggaacttctttaagattattaattcgagctgaattaggaaatcctggttctttaattggagatgatcaaatttataatactattgttacagcacatgcttttattataattttttttatagttatacctattataatt	157	329231	ok	species complex	Noctua pronuba/janthe	Noctuidae	Lepidoptera	100
aatttgagctggaatagtaggaacttctttaagattattaattcgagctgaattaggaaatcctggttctttaattggagatgatcaaatttataatactattgttacagcacatgcttttattataattttttttatagttatgcctattataatt	157	2635	ok	species complex	Noctua pronuba/janthe	Noctuidae	Lepidoptera	99.36
aatttgagctggaatagtaggaacttctttaagattattaattcgagctgaattaggaaatcctggttctttaattggagatgatcaaatttataatactattgttacagctcatgcatttattataattttttttatagttatgcctattataatt	157	3255	ok	species complex	Noctua pronuba/janthe	Noctuidae	Lepidoptera	98.09
tatttgagctggaatagtaggaacttctttaagattattaattcgagctgaattaggaaatcctggttctttaattggagatgatcaaatttataatactattgttacagcacatgcttttattataattttttttatagttatacctattataatt	157	869	ok	species complex	Noctua pronuba/janthe	Noctuidae	Lepidoptera	100
tatttgagctggaatagtaggaacttctttaagattattaattcgagctgaattaggaaatcctggttctttaattggagatgatcaaatttataatactattgttacagcacatgcttttattataattttttttatggttatacctattataatt	157	2004	ok	species complex	Noctua pronuba/janthe	Noctuidae	Lepidoptera	100
aatttaagcaggaatagtaggaacttccttaagattattaattcgagctgaattaggaaaccctggctctttaattggagatgaccaaatttataatactattgttacagcacatgcttttattataatttttttcatagttatacctattataatt	157	75	ok	species	Noctua tirrenica	Noctuidae	Lepidoptera	99.36
aatttgagcaggaatagtaggaacttccttaagattattaattcgagctgaattaggaaaccctggctctttaattggagatgaccaaatttataatactattgttacagcacatgcttttattataatttttttcatagttatacctattataat	156	580	ok	species	Noctua tirrenica	Noctuidae	Lepidoptera	100
aatttgagcaggaatagtaggaacttccttaagattattaattcgagctgaattaggaaaccctggctctttaattggagatgaccaaatttataatactattgttacagcacatgcttttattataatttttttcatagttatacctattataatt	157	23754	ok	species	Noctua tirrenica	Noctuidae	Lepidoptera	100
aatttgagcaggaatagtaggaacttccttaagattattaattcgagctgaattaggaaaccctggctctttaattggagatgaccaaatttataatactattgttacagcacatgcttttattataattttttttatagtaatacctattataatt	157	1517	ok	species	Noctua tirrenica	Noctuidae	Lepidoptera	98.73
aatttgagcaggaatagtaggaacttctttaagtttattaattcgagctgaattaggaaatccaggatcattaattggagatgatcaaatttataatactattgtaacagctcatgcatttattataattttttttatagttatgcctattataatt	157	19947	ok	species	Nomophila noctuella	Noctuidae	Lepidoptera	100
aatttgagcaggaatagtaggaacttcattaagattattaattcgtgctgaattaggaacccctggatctttaattggagatgaccaaatttacaatactattgttacagctcatgcttttatcataattttttttatagtaatacctattataatt	157	1429	ok	species	Nyctobrya muralis	Noctuidae	Lepidoptera	100
tatttgagcaggaatagtaggaacttctttaagtttactaattcgagctgaattaggaaatccaggatctttaattggagatgatcaaatttataatactattgttacagcacatgcttttattataatttttttatagtaatacctattataatt	156	311	ok	species	Ochropleura leucogaster	Noctuidae	Lepidoptera	99.36
tatttgagcaggaatagtaggaacttctttaagtttactaattcgagctgaattaggaaatccaggatctttaattggagatgatcaaatttataatactattgttacagcacatgcttttattataattttttttatagtaatacctattataat	156	353	ok	species	Ochropleura leucogaster	Noctuidae	Lepidoptera	100
tatttgagcaggaatagtaggaacttctttaagtttactaattcgagctgaattaggaaatccaggatctttaattggagatgatcaaatttataatactattgttacagcacatgcttttattataattttttttatagtaatacctattataatt	157	21027	ok	species	Ochropleura leucogaster	Noctuidae	Lepidoptera	100
tatttgagcaggaatagtaggaacttctttaagtttactaattcgagctgaattaggaaatccaggatctttaattggagatgatcaaatttataatactattgttacagcacatgcttttattataattttttttatagttatgcctattataatt	157	1833	ok	species	Ochropleura leucogaster	Noctuidae	Lepidoptera	98.72
tatttgagcaggaatagtaggaacttctttaagtttactaattcgagctgaattaggaaatccaggatctttaattggagatgatcaaatttataatactattgttacagctcatgcatttattataattttttttatagttatgcctattataatt	157	843	ok	species	Ochropleura leucogaster	Noctuidae	Lepidoptera	98.92
tatttgagctggaatagtaggaacttctttaagattattaattcgagctgaattaggtaacccaggatctttaattggagacgatcaaatttataatactattgtaacagcacatgcttttattataattttttttatagttatacctattataatt	157	1270	ok	species	Peridroma saucia	Noctuidae	Lepidoptera	98.72
tatttgagctggaatagtgggaacttctttaagattattaattcgagctgaattaggtaacccagggtctttaattggagacgatcaaatttataatactattgtaacagcacatgcttttattataatttttttatagttatacctattataatt	156	4388	ok	species	Peridroma saucia	Noctuidae	Lepidoptera	99.36
tatttgagctggaatagtgggaacttctttaagattattaattcgagctgaattaggtaacccagggtctttaattggagacgatcaaatttataatactattgtaacagcacatgcttttattataattttttttatagtaatacctattataatt	157	6326	ok	species	Peridroma saucia	Noctuidae	Lepidoptera	99.36
tatttgagctggaatagtgggaacttctttaagattattaattcgagctgaattaggtaacccagggtctttaattggagacgatcaaatttataatactattgtaacagcacatgcttttattataattttttttatagttataccaattataatt	157	1106	ok	species	Peridroma saucia	Noctuidae	Lepidoptera	99.36
tatttgagctggaatagtgggaacttctttaagattattaattcgagctgaattaggtaacccagggtctttaattggagacgatcaaatttataatactattgtaacagcacatgcttttattataattttttttatagttatacctattataat	156	8220	ok	species	Peridroma saucia	Noctuidae	Lepidoptera	99.36
tatttgagctggaatagtgggaacttctttaagattattaattcgagctgaattaggtaacccagggtctttaattggagacgatcaaatttataatactattgtaacagcacatgcttttattataattttttttatagttatacctattataatt	157	302748	ok	species	Peridroma saucia	Noctuidae	Lepidoptera	100
aatttgagctggtatagttggaacttcattaagattattaattcgagctgaattaggaaatcctggatcattaattggagatgatcaaatttataacactattgttacagcccatgctttcattataattttttttatagttatacctattataatt	157	3090	delete	species	Phlogophora meticulosa	Noctuidae	Lepidoptera	100
aatttgagccggaatagtaggaacctcattaagattattaattcgagctgaattaggaaatcctggatctttaattggtgatgatcaaatttataatactattgttacagctcatgcttttattataattttttttatagttatacctattataatt	157	409	ok	species	Phlogophora meticulosa	Noctuidae	Lepidoptera	99.21
aatttgagccggtatagtaggtacttcattaagattattaattcgagctgaattaggaaatcctggatcattaattggagatgatcaaatttataacactattgttacagcccatgctttcattataatttttttatagttatacctattataatt	156	6559	ok	species	Phlogophora meticulosa	Noctuidae	Lepidoptera	99.36
aatttgagccggtatagtaggtacttcattaagattattaattcgagctgaattaggaaatcctggatcattaattggagatgatcaaatttataacactattgttacagcccatgctttcattataattttttttatagttatacctattataat	156	11574	ok	species	Phlogophora meticulosa	Noctuidae	Lepidoptera	99.36
aatttgagccggtatagtaggtacttcattaagattattaattcgagctgaattaggaaatcctggatcattaattggagatgatcaaatttataacactattgttacagcccatgctttcattataattttttttatagttatacctattataatt	157	357714	ok	species	Phlogophora meticulosa	Noctuidae	Lepidoptera	100
aatttgagccggtatagtaggtacttcattaagattattaattcgagctgaattaggaaatcctggatcattaattggagatgatcaaatttataacactattgttacagcccatgctttcattataattttttttatagttatgcctattataatt	157	2149	ok	species	Phlogophora meticulosa	Noctuidae	Lepidoptera	99.36
aatttgagctggaatagtaggaacttctttaagattattaattcgagctgaattaggaaatcctggatcattaattggagatgatcaaatttataacactattgttacagcccatgctttcattataattttttttatagttatacctattataatt	157	1807	ok	species	Phlogophora meticulosa	Noctuidae	Lepidoptera	100
tatttgagcaggaatagtaggaacttctctaagattattaattcgagctgaattaggaaaccctggatctttaattggagatgatcaaatttataatactattgttacagcacatgcttttattataattttttttatagttatacctattataat	156	279	ok	species	Rhyacia simulans	Noctuidae	Lepidoptera	99.36
tatttgagcaggaatagtaggaacttctctaagattattaattcgagctgaattaggaaaccctggatctttaattggagatgatcaaatttataatactattgttacagcacatgcttttattataattttttttatagttatacctattataatt	157	10066	ok	species	Rhyacia simulans	Noctuidae	Lepidoptera	100
tatttgagcaggaatagtaggaacttctctaagattattaattcgagctgaattaggaaaccctggatctttaattggagatgatcaaatttataatactattgttacagcacatgcttttattataattttttttatagttatgcctattataatt	157	474	ok	species	Rhyacia simulans	Noctuidae	Lepidoptera	99.36
tatttgagcaagaatagtaggaacctcattaagattactaattcgagctgaattaggaaatccaggatctttaattggagatgatcaaatttataatactattgtaacagcccatgcctttattataattttttttatagttatacctattataatt	157	1097	ok	species	Thalpophila vitalba	Noctuidae	Lepidoptera	100
aatttgagctgggatagtaggaacttctttaagattattaattcgagctgaattaggaaatcctggatctttaattggagatgatcaaatttataatactattgttacagcacatgctttcattataattttttttatggtaatacctattataatt	157	4488	ok	species	Xestia agathina	Noctuidae	Lepidoptera	100
tatttgagctggaatagtaggaacttctttaagattattaattcgagctgaattaggaaatccaggatctttaattggagatgaccaaatttataatactattgttacagcacatgcatttattataattttttttatagttatacctattataatt	157	1888	ok	species	Xestia kermesina	Noctuidae	Lepidoptera	100
tatttgagctggaatagtgggaacctctttaagattattaattcgagctgaattaggaaatcctggatcattaattggagatgatcaaatttataatactattgtcacagcacatgcttttattataattttttttatagttatacctattataat	156	1207	ok	species	Xestia xanthographa	Noctuidae	Lepidoptera	100
tatttgagctggaatagtgggaacctctttaagattattaattcgagctgaattaggaaatcctggatcattaattggagatgatcaaatttataatactattgtcacagcacatgcttttattataattttttttatagttatacctattataatt	157	35634	ok	species	Xestia xanthographa	Noctuidae	Lepidoptera	100
tatttgagccggaatagtaggtacttctttaagtttactaattcgagctgaattaggtaatccaggatctttaattggtgatgatcaaatttataataccattgtaacagcccatgcttttattataatttttttcatagttatacctattataatt	157	139	ok	species	Nycteola columbana	Nolidae	Lepidoptera	99.36
tatttgagccggaatagtaggtacttctttaagtttactaattcgagctgaattaggtaatccaggatctttaattggtgatgatcaaatttataatactattgtaacagcccatgcttttattataatttttttcatagttatacctattataatt	157	1435	ok	species	Nycteola columbana	Nolidae	Lepidoptera	100
tatttgagctggaatagtaggtacttctttaagtttattaattcgagctgaattaggtaacccaggatctttaattggtgatgatcaaatttataataccattgtaacagcccatgcttttattataattttttttatagttatacctattataatt	157	474	ok	species	Nycteola revayana	Nolidae	Lepidoptera	98.72
tatttgagctggaatagtgggtacttctttaagtttattaattcgagctgaattaggtaatccaggatctttaattggtgatgatcaaatttataatactattgtaacagcccatgcttttattataattttttttatagttatacctattataatt	157	3033	ok	species	Nycteola revayana	Nolidae	Lepidoptera	100
aatttgatcaggaatattaggaacttcactaagtttattaattcgtgcagaattaggaaacccaggatctttaattggagatgatcaaatttataatacaattgtgaccgctcatgcatttattataattttctttatagttatacctattgttat	156	4675	ok	species	Plutella xylostella	Plutellidae	Lepidoptera	100
aatttgatcaggaatattaggaacttcactaagtttattaattcgtgcagaattaggaaacccaggatctttaattggagatgatcaaatttataatacaattgtgaccgctcatgcatttattataattttctttatagttatacctattgttatt	157	105472	ok	species	Plutella xylostella	Plutellidae	Lepidoptera	100
aatttgatcaggaatagtaggaacttcattaagattattaattcgggctgaattaggaaaccccggatccttaattggagatgatcaaatttataatactattgttacagcccatgcatttattataattttttttatagtaatgccaattataatt	157	1281	ok	species	Prays fraxinella	Praydidae	Lepidoptera	100
aatttgatcaggaatagtaggaacttcattaagattgttaattcgagctgaattaggaaaccccggatctttaattggagatgatcaaatttataatactattgttacagctcatgcatttattataatttttttatagtaatgccaattataatt	156	126	ok	species	Prays oleae	Praydidae	Lepidoptera	100
aatttgatcaggaatagtaggaacttcattaagattgttaattcgagctgaattaggaaaccccggatctttaattggagatgatcaaatttataatactattgttacagctcatgcatttattataattttttttatagtaatgccaattataat	156	240	ok	species	Prays oleae	Praydidae	Lepidoptera	100
aatttgatcaggaatagtaggaacttcattaagattgttaattcgagctgaattaggaaaccccggatctttaattggagatgatcaaatttataatactattgttacagctcatgcatttattataattttttttatagtaatgccaattataatt	157	11977	ok	species	Prays oleae	Praydidae	Lepidoptera	100
aatttgatcaggaatagtaggaacttcattaagatttttaattcgagctgaattaggaaaccccggatctttaattggagatgatcaaatttataatactattgttacagctcatgcatttattataattttttttatagtaatgccaattataatt	157	164	ok	species	Prays oleae	Praydidae	Lepidoptera	99.36
aatttgatcaggaataattggaacttctttaagattattgattcgagctgaattaggtactcctggatctttaattggagatgatcaaatttataatactattgtaacaggtcatgcttttattataattttttttatagttatacctattataatt	157	75	ok	species	Acrobasis consociella	Pyralidae	Lepidoptera	98.29
aatttgatcaggaataattggaacttctttaagattattgattcgagctgaattaggtactcctggatctttaattggagatgatcaaatttataatactattgtaactggtcatgcttttattataattttttttatagtaatacctattataat	156	329	ok	species	Acrobasis consociella	Pyralidae	Lepidoptera	99.36
aatttgatcaggaataattggaacttctttaagattattgattcgagctgaattaggtactcctggatctttaattggagatgatcaaatttataatactattgtaactggtcatgcttttattataattttttttatagtaatacctattataatt	157	7534	ok	species	Acrobasis consociella	Pyralidae	Lepidoptera	100
aatttgatcaggaataattggaacttctttaagattattgattcgagctgaattaggtactcctggatctttaattggagatgatcaaatttataatactattgtaactggtcatgcttttattataattttttttatagttatacctattataatt	157	406	ok	species	Acrobasis consociella	Pyralidae	Lepidoptera	99.36
aatttgatcaggaatagttggaacttctttaagattattaattcgagctgaattaggtactcctggatctttaattggagatgatcaaatttataatactattgtaactggtcatgcttttattataattttttttatagtaatacctattataatt	157	1759	ok	species	Acrobasis consociella	Pyralidae	Lepidoptera	100
aatttgatcaggaatagtaggtacatctttaagccttttaattcgtgctgaattaggtactcctggatctttaattggagatgatcaaatttataatactattgtcactggtcatgcttttattataattttttttatagttatacctattataatt	157	197	ok	species	Acrobasis obliqua	Pyralidae	Lepidoptera	98.08
aatttgatcaggaatagtaggtacatctttaagccttttaattcgtgctgaattaggtactcctggatctttaattggagatgatcaaatttataatactattgttactggacatgcttttattataattttttttatagtaatacctattataat	156	752	ok	species	Acrobasis obliqua	Pyralidae	Lepidoptera	100
aatttgatcaggaatagtaggtacatctttaagccttttaattcgtgctgaattaggtactcctggatctttaattggagatgatcaaatttataatactattgttactggacatgcttttattataattttttttatagtaatacctattataatt	157	25282	ok	species	Acrobasis obliqua	Pyralidae	Lepidoptera	100
aatttgatcaggaatagtaggtacatctttaagccttttaattcgtgctgaattaggtactcctggatctttaattggagatgatcaaatttataatactattgttactggacatgcttttattataattttttttatagttatacctattataatt	157	1028	ok	species	Acrobasis obliqua	Pyralidae	Lepidoptera	99.36
aatttgatcaggaatagtaggtacatctttaagccttttaattcgtgctgaattaggtactcctggatctttaattggagatgatcaaatttataatactattgttactggacatgcttttattataattttttttatagttatgcctattataatt	157	1633	ok	species	Acrobasis obliqua	Pyralidae	Lepidoptera	98.72
aatttgatcaggaatagtaggtacatctttaagccttttaattcgtgctgaattaggtactcctggatctttaattggagatgatcaaatttataatactattgttactgggcatgcttttattataattttttttatagtaatacctattataatt	157	174	ok	species	Acrobasis obliqua	Pyralidae	Lepidoptera	99.36
aatttgagctggaatagtaggtacttctttaagtttattaattcgtgcagaattaggaacaccaggatctttaattggcgatgatcaaatttataatactattgtaacaggtcatgcttttattataatttttttcatagttatacctattataatc	157	2424	ok	species	Ephestia elutella	Pyralidae	Lepidoptera	98.72
aatttgatcaggtatagtaggaacttctttaagacttttaattcgagcagaattaggaacccctgggtctttaattggtgatgatcaaatttataatactattgtcactggtcatgcttttattataatttttttatagttatacctattataatt	156	321	ok	species	Etiella zinckenella	Pyralidae	Lepidoptera	100
aatttgatcaggtatagtaggaacttctttaagacttttaattcgagcagaattaggaacccctgggtctttaattggtgatgatcaaatttataatactattgtcactggtcatgcttttattataattttttttatagttatacctattataatt	157	32459	ok	species	Etiella zinckenella	Pyralidae	Lepidoptera	100
aatttgatcaggtatagtaggaacttctttaagacttttaattcgagcagaattaggaacccctgggtctttaattggtgatgatcaaatttataatactattgtcactggtcatgcttttattataattttttttatagttatgcctattataatt	157	177	ok	species	Etiella zinckenella	Pyralidae	Lepidoptera	99.36
gatttgatcaggaatagtaggaacatctttaagacttttaattcgagctgaattaggaacccccggatctttaattggagatgatcaaatttataatactattgtaactggacatgcttttattataatttttttatagttatacctattataatt	156	476	ok	species	Khorassania compositella	Pyralidae	Lepidoptera	100
gatttgatcaggaatagtaggaacatctttaagacttttaattcgagctgaattaggaacccccggatctttaattggagatgatcaaatttataatactattgtaactggacatgcttttattataattttttttatagttatacctattataat	156	1587	ok	species	Khorassania compositella	Pyralidae	Lepidoptera	100
gatttgatcaggaatagtaggaacatctttaagacttttaattcgagctgaattaggaacccccggatctttaattggagatgatcaaatttataatactattgtaactggacatgcttttattataattttttttatagttatacctattataatt	157	111718	ok	species	Khorassania compositella	Pyralidae	Lepidoptera	100
tatttgatcaggaatagtaggtacatctttaagccttttaattcgagctgaattaggaactccaggatctttaattggagatgatcaaatttataatactattgtaactggtcacgcttttattataattttttttatagtaatacctattataatt	157	1953	ok	species	Matilella fusca	Pyralidae	Lepidoptera	99.36
aatttgatcaggtataattggtacgtccctaagtttactgatccgtgctgaactaggtaacccaggatctcttattggagatgatcaaatttataacactattgttacagcccatgcctttattataattttctttatagtaatacctattataatt	157	535	ok	species	Synaphe punctalis	Pyralidae	Lepidoptera	100
aatttgagcaggaatagtaggaacttcattaagattactaattcgagcagaattaggaacccccggatctttaattggagatgatcaaatttataatacaattgtaacagctcatgcatttattataattttttttatagtaatacctattataatt	157	5958	ok	species	Macroglossum stellatarum	Sphingidae	Lepidoptera	100
tatttgagctggtatagtaggaacttctctaagtttattaattcgtgcagaattaggaaatcctggatctttaattggagatgatcaaatttataatactattgtaactgctcatgcttttattataattttctttatagtaatacctattataatc	157	39	ok	species	Cydia fagiglandana	Tortricidae	Lepidoptera	100
aatttgagctggaatagtaggtacttctttaagtttattaattcgtgcagaattaggaaccccaggatctttaattggtgatgatcaaatttataatactattgtaactggtcatgcttttattataattttttttatagtaatacctattataatt	157	58	ok	species	Cydia pomonella	Tortricidae	Lepidoptera	98.92
tatttgagctggaatggtaggaacttctttaagtttaattattcgtgcagaattaggaaatcctggatctttaattggcgatgatcaaatttataacactattgtaactgctcatgcttttattataattttttttatagtaatacctattataatt	157	350	ok	species	Cydia sp. 1	Tortricidae	Lepidoptera	95.5
aatttgagccggtatggtaggaacttctttaagtttactaattcgagcagaattaggtaatccaggatctttaattggagatgatcaaatttataatactattgttacagctcatgcttttattataattttttttatagttatacctattataatt	157	77	ok	species	Epagoge grotiana	Tortricidae	Lepidoptera	100
aatttgatcaggtatagttggaacatctttaagattattaattcgagcagaattaggaaatccaggttctttaattggagatgatcaaatttataatactattgttacagctcatgcttttattataattttttttatagtaatgcctattataatt	157	741	ok	species	Zelleria oleastrella	Yponomeutidae	Lepidoptera	100
aatttgatcaggaatagtaggaacttctttaagattattaattcgtgctgaattaggaaaccccggatcattaattggtgatgatcaaatttataatactattgttacagctcatgcttttattataattttttttatagttataccaattataatt	157	414	ok	species	Ypsolopha ustella	Ypsolophidae	Lepidoptera	100
aatttgatcaggaatagtaggaacttctttaagtcttttaattcgtgctgaattaggaaaccctggatcattaattggagatgatcaaatttataatactattgttacagctcatgcttttattataattttctttatagttataccaattataatt	157	5652	ok	order	Lepidoptera 1		Lepidoptera	96.8
gatttgagctggaatagtaggaacttcattaagattattaattcgagctgaattaggaaatccaggatctttaattggtgatgatcaaatttataatactattgttacagctcatgcatttattataattttttttatagttatgcctattataatt	157	2239	ok	order	Lepidoptera 2		Lepidoptera	98.89
tgcttgagcaggaatactaggaacttccttaagaattttaattcgaacagaattaggacaaccaggctcattaattggagatgatcaaatttataatgttattgttactgcccacgcctttattataattttctttatagttatacctattataatt	157	176	ok	species	Empusa pennata	Empusidae	Mantodea	99.36
aatttgatctggattagtaggtacaagtttaagtttattaattcgagctgaattaggtcaaccaggatctttaattggtgatgatcaaatttataatgtaattgttacagcacatgcttttattataattttttttatagttatacctattgtaatt	157	2907	ok	species	Chrysopa viridana	Chrysopidae	Neuroptera	100
aatttgatctggattagtaggtacaagattaagtttattaattcgagctgaattaggtcaaccaggttctttaattggtgatgatcaaatttataatgtaattgttacagcacatgcttttattataattttctttatagtaatacctattgtaatt	157	1528	ok	species complex	Chrysoperla lucasina/agilis/carnea/pallida	Chrysopidae	Neuroptera	99.36
aatttgatctggattagtaggtacaagattaagtttattaattcgagctgaattaggtcaaccaggttctttaattggtgatgatcaaatttataatgtaattgttacagcacatgcttttattataattttttttatagtaatacctattgtaatt	157	968	ok	species complex	Chrysoperla lucasina/agilis/carnea/pallida	Chrysopidae	Neuroptera	99.36
aatttgatctggattagtaggtacaagattaagtttattaattcgagctgaattaggtcaaccgggttctttaattggtgatgatcaaatttataatgtaattgttacagcacatgcttttattataattttctttatagtgatacctattgtaatt	157	173	ok	species complex	Chrysoperla lucasina/agilis/carnea/pallida	Chrysopidae	Neuroptera	98.55
aatttgatctggattagtaggtacaagattaagtttattgattcgagctgaattaggtcaaccaggttctttaattggggatgatcaaatttataatgtaattgttacagcacatgcttttattataattttttttatagtaatacctattgtaatt	157	807	ok	species complex	Chrysoperla lucasina/agilis/carnea/pallida	Chrysopidae	Neuroptera	99.36
aatttgatctggattagtaggtacaagattaagtttattgattcgagctgaattaggtcaaccaggttctttaattggtgacgatcaaatttataatgtaattgttacagcacatgcttttattataattttctttatagtaatacctattgtaatt	157	1079	ok	species complex	Chrysoperla lucasina/agilis/carnea/pallida	Chrysopidae	Neuroptera	99.36
aatttgatctggattagtaggtacaagattaagtttattgattcgagctgaattaggtcaaccaggttctttaattggtgatgatcaaatttacaatgtaattgttacagcacatgcttttattataattttctttatagtaatacctattgtaatt	157	459	ok	species complex	Chrysoperla lucasina/agilis/carnea/pallida	Chrysopidae	Neuroptera	100
aatttgatctggattagtaggtacaagattaagtttattgattcgagctgaattaggtcaaccaggttctttaattggtgatgatcaaatttataacgtaattgttacagcacatgcttttattataattttctttatagtaatacctattgtaatt	157	693	ok	species complex	Chrysoperla lucasina/agilis/carnea/pallida	Chrysopidae	Neuroptera	99.36
aatttgatctggattagtaggtacaagattaagtttattgattcgagctgaattaggtcaaccaggttctttaattggtgatgatcaaatttataatgtaattgttacagcacatgcttttattataattttctttatagtaataccaattgtaatt	157	218	ok	species complex	Chrysoperla lucasina/agilis/carnea/pallida	Chrysopidae	Neuroptera	99.36
aatttgatctggattagtaggtacaagattaagtttattgattcgagctgaattaggtcaaccaggttctttaattggtgatgatcaaatttataatgtaattgttacagcacatgcttttattataattttctttatagtaatacctattgtaat	156	1300	ok	species complex	Chrysoperla lucasina/agilis/carnea/pallida	Chrysopidae	Neuroptera	100
aatttgatctggattagtaggtacaagattaagtttattgattcgagctgaattaggtcaaccaggttctttaattggtgatgatcaaatttataatgtaattgttacagcacatgcttttattataattttctttatagtaatacctattgtaatt	157	39967	ok	species complex	Chrysoperla lucasina/agilis/carnea/pallida	Chrysopidae	Neuroptera	100
aatttgatctggattagtaggtacaagattaagtttattgattcgagctgaattaggtcaaccaggttctttaattggtgatgatcaaatttataatgtaattgttacagcacatgcttttattataattttctttatagtgataccaattgtaatt	157	72	ok	species complex	Chrysoperla lucasina/agilis/carnea/pallida	Chrysopidae	Neuroptera	99.28
aatttgatctggattagtaggtacaagattaagtttattgattcgagctgaattaggtcaaccaggttctttaattggtgatgatcaaatttataatgtaattgttacagcacatgcttttattataattttctttatagtgatacctattgtaat	156	1377	ok	species complex	Chrysoperla lucasina/agilis/carnea/pallida	Chrysopidae	Neuroptera	100
aatttgatctggattagtaggtacaagattaagtttattgattcgagctgaattaggtcaaccaggttctttaattggtgatgatcaaatttataatgtaattgttacagcacatgcttttattataattttctttatagtgatacctattgtaatt	157	33867	ok	species complex	Chrysoperla lucasina/agilis/carnea/pallida	Chrysopidae	Neuroptera	100
aatttgatctggattagtaggtacaagattaagtttattgattcgagctgaattaggtcaaccaggttctttaattggtgatgatcaaatttataatgtaattgttacagcacatgcttttattataattttttttatagtaatacctattataatt	157	459	ok	species complex	Chrysoperla lucasina/agilis/carnea/pallida	Chrysopidae	Neuroptera	99.36
aatttgatctggattagtaggtacaagattaagtttattgattcgagctgaattaggtcaaccaggttctttaattggtgatgatcaaatttataatgtaattgttacagcacatgcttttattataattttttttatagtaatacctattgtaat	156	784	ok	species complex	Chrysoperla lucasina/agilis/carnea/pallida	Chrysopidae	Neuroptera	100
aatttgatctggattagtaggtacaagattaagtttattgattcgagctgaattaggtcaaccaggttctttaattggtgatgatcaaatttataatgtaattgttacagcacatgcttttattataattttttttatagtaatacctattgtaatt	157	24297	ok	species complex	Chrysoperla lucasina/agilis/carnea/pallida	Chrysopidae	Neuroptera	100
aatttgatctggattagtaggtacaagattaagtttattgattcgagctgaattaggtcaaccaggttctttaattggtgatgatcaaatttataatgtaattgttacagcacatgcttttattatgattttctttatagtgatacctattgtaatt	157	355	ok	species complex	Chrysoperla lucasina/agilis/carnea/pallida	Chrysopidae	Neuroptera	99.28
aatttgatctggattagtaggtacaagattaagtttattgattcgagctgaattaggtcagccaggttctttaattggtgatgatcaaatttataatgtaattgttacagcacatgcttttattataattttctttatagtaatacctattgtaatt	157	118	ok	species complex	Chrysoperla lucasina/agilis/carnea/pallida	Chrysopidae	Neuroptera	99.36
aatttgatctggattagtaggtacaagattaagtttattgattcgggctgaattaggtcaaccaggttctttaattggtgatgatcaaatttataatgtaattgttacagcacatgcttttattataattttctttatagtgatacctattgtaatt	157	662	ok	species complex	Chrysoperla lucasina/agilis/carnea/pallida	Chrysopidae	Neuroptera	99.36
aatttgatctggattagtaggtacaagtttaagtttattaattcgagctgaattaggtcaaccaggttcactaattggtgatgatcaaatttataatgttattgttactgctcatgcttttattataattttctttatagtaataccaattgtaat	156	175	ok	family	Chrysopidae 1	Chrysopidae	Neuroptera	98.67
aatttgatctggattagtaggtacaagtttaagtttattaattcgagctgaattaggtcaaccaggttcactaattggtgatgatcaaatttataatgttattgttactgctcatgcttttattataattttctttatagtaataccaattgtaatt	157	9315	ok	family	Chrysopidae 1	Chrysopidae	Neuroptera	98.72
aatctgatctggattagtaggtacaagcttaagtttattaattcgggctgaattaggtcaaccaggttcattaattggagatgaccaaatttataatgttattgttactgctcatgcttttattataattttttttatagttatacctattgtaatt	157	704	ok	family	Chrysopidae 2	Chrysopidae	Neuroptera	98.72
aatctgatcaggtttagtaggtacaagtttaagtttattaattcgagctgaattaggtcaaccaggttcattaattggtgatgaccaaatttataatgtaattgttactgctcatgcttttattataattttttttatagttatacctattgttatt	157	32	ok	species	Cunctochrysa albolineata	Chrysopidae	Neuroptera	99.36
aatttgatctggattagtaggtacaagtttaagtttattaattcgagctgaattaggtcaaccaggttcactaattggagatgaccaaatttataatgtaattgttacagctcatgctttcattataattttttttatagtaataccaattgtaatt	157	4943	ok	species	Nineta flava	Chrysopidae	Neuroptera	100
ggcatgagccagtatagtaggaacttcattaagactcctgattcgttcagaattaggtagccctagacctttaattggagatgactaaatttataatgttattgttacagttcatgcttttgttataatttgttttatagtagtaccaattatagtt	157	877	ok	NUMT	NUMT	NUMT	NUMT	92
ggcatgagccagtatagtaggaacttcattaagactcctgattcgttcagaattaggtagccctggacctttaattggagatgactaaatttataatgttattgttacagttcatgcttttgttataatttgttttatagtagtaccaattatagtt	157	1496	ok	NUMT	NUMT	NUMT	NUMT	89.24
ggcatgagccagtatagtaggaacttcattaagactcctgattcgttcagaattgggtagccttggacctttaattggagatgactaaatttataatgttattgttacagttcatgcttttgttataatttgttttatagtagtaccaattatagtt	157	1034	ok	NUMT	NUMT	NUMT	NUMT	87.97
aacatgagcaggtatagtaggaacatccataagaataattattcgaattgaactaggacagccaggaccaataataggagatgaccaaatctataatgttattattacagctcatgcatttatcataatcttctttatagttataccaattataatt	157	3075	ok	species	Oedipoda caerulescens	Acrididae	Orthoptera	100
agcttgagctggaatagtaggtacatcaataagaattttaatccgaacagaattaggacaaccaggctatttaattggagatgatcaaacttataatgttatcgtaaccgcacatgcattcattataatcttctttatagttatacctattataatt	157	128	ok	species	Gryllus campestris	Gryllidae	Orthoptera	100
agcttgagcaggtatagtgggaacatccctcagtttactaattcgagccgaacttggtcaaccaggttatttaattggagatgaccaaatttataatgtaattgttactgctcacgcatttgtgataattttctttatagtaatgccaattataatt	157	175	ok	species complex	Platycleis affinis/albopunctata/intermedia	Tettigoniidae	Orthoptera	100
agcttgagcaggtatagtggggacatccctcagtttactaattcgagccgaacttggtcaaccaggttatttaattggagatgaccaaatttataatgtaattgttactgctcacgcatttgtgataattttctttatagtaatgccaattataatt	157	61	ok	species complex	Platycleis affinis/albopunctata/intermedia	Tettigoniidae	Orthoptera	100
agcttgagcaggtatagtggggacatctctcagtttactaattcgagctgaacttggtcaaccaggttatttaattggagatgaccaaatttataatgtaattgttactgctcacgcattcgtgataattttctttatagtaatgccaattataatt	157	1824	ok	species complex	Platycleis affinis/albopunctata/intermedia	Tettigoniidae	Orthoptera	99.36
agcttgagcaggtatagtggggacatctctcagtttactaattcgagctgaacttggtcaaccaggttatttaattggagatgaccaaatttataatgtaattgttactgctcacgcatttgtgataattttctttatagtaatgccaattataat	156	191	ok	species complex	Platycleis affinis/albopunctata/intermedia	Tettigoniidae	Orthoptera	100
agcttgagcaggtatagtggggacatctctcagtttactaattcgagctgaacttggtcaaccaggttatttaattggagatgaccaaatttataatgtaattgttactgctcacgcatttgtgataattttctttatagtaatgccaattataatt	157	10677	ok	species complex	Platycleis affinis/albopunctata/intermedia	Tettigoniidae	Orthoptera	100
agcatgagcaggtatagtagggacatccctcagcttattgattcgagctgaacttggtcaacctggttacttaattggtgatgatcaaatttacaacgtaattgttactgcccacgcatttgtaataattttctttatagttatacctattataatt	157	509	ok	species	Tessellana tessellata	Tettigoniidae	Orthoptera	100
agcatgagcaggtatagtagggacatccctcagcttattgattcgggctgaacttggtcaacctggttacttaattggtgatgatcaaatttacaacgtaattgttactgcccacgcatttgtaataattttctttatagttatacctattataatt	157	47	ok	species	Tessellana tessellata	Tettigoniidae	Orthoptera	100
agcatgggcaggtatagtagggacatccctcagcttattgattcgagctgaacttggtcaacctggttacttaattggtgatgatcaaatttacaacgtaattgttactgcccacgcatttgtaataattttctttatagttatacctattataatt	157	41	ok	species	Tessellana tessellata	Tettigoniidae	Orthoptera	100
agcttgagctgggatagttggaacttcattaagtctattaattcgagctgaattaggacagcccgggtatcttattggagatgatcaaatttataacgtaattgtaacagctcacgcattcgtaataattttttttatagttataccaattataatt	157	806	ok	species	Tettigonia viridissima	Tettigoniidae	Orthoptera	99.36
agcttgagctgggatagttggaacttcattaagtctattaattcgagctgaattaggacagcccgggtatcttattggagatgatcaaatttataacgtaattgtaacagctcacgcattcgtaataattttttttatagttatacccattataatt	157	99	ok	species	Tettigonia viridissima	Tettigoniidae	Orthoptera	98.72
aatctgagccggaataatcggaacttctttaagaataattattcgaactgaactaggaacaactgaatcattaattaaaaatgatcaaatttataacgttctagtaactgcccatgcttttattataattttttttatagtaatgccaattataatc	157	1478	ok	family	Limnephilidae 1	Limnephilidae	Trichoptera	96
aatttgagctggaataatcggaacttctctaagaataattattcgaactgaattaggtacaaccgaatcattaattaaaaatgatcaaatttataatgttttagtaactgctcatgcttttattataattttttttatagtaataccaattataat	156	498	ok	species	Micropterna fissa	Limnephilidae	Trichoptera	99.33
aatttgagctggaataatcggaacttctctaagaataattattcgaactgaattaggtacaaccgaatcattaattaaaaatgatcaaatttataatgttttagtaactgctcatgcttttattataattttttttatagtaataccaattataatt	157	17298	ok	species	Micropterna fissa	Limnephilidae	Trichoptera	99.36
aatttgagctggaataatcggaacttctttaagaataattattcgaactgaattaggtacaaccgaatcattaattaaaaatgatcaaatttataatgttttagtaactgctcatgcttttattataattttttttatagtaataccaattataatt	157	9053	ok	species	Micropterna fissa	Limnephilidae	Trichoptera	98.72
aatttgagctggaataattggaacttctctaagaataattattcgaactgaattaggtacaaccgaatcattaattaaaaatgatcaaatttataatgttttagtaactgctcatgcttttattataatttttttatagtaataccaattataatt	156	124	ok	species	Micropterna fissa	Limnephilidae	Trichoptera	98.71
aatttgagctggaataatcggaacttctctaagaataattattcgaactgaacttggtactactgaatcactaattaaaaatgatcaaatttataacgttttagtgactgctcatgcttttattataattttctttatagtaataccaatcataatt	157	110	ok	species	Stenophylax nycterobius	Limnephilidae	Trichoptera	100
aatttgagctggaataatcggaacttccctaagaataattattcgaactgaacttggtacaactgaatcattaattaaaaatgatcaaatctataacgttctagtaactgcccatgctttcattataattttcttcatagtaatacctattataatt	157	2637	ok	species	Stenophylax vibex	Limnephilidae	Trichoptera	100
tgtttgatctgctatggtaggcactgctttcagagttttaattcgtctagaattaggccaaccaggtagttttattggagatgaccaaatttataatgttatagtaacagcccatgcttttattataatctttttcatagttataccaattataatt	157	5	ok	kingdom	Animalia			95
ggcatgatcaggtataatcggtacatcccttagatttctaattcgttcagaattaggtaacccaagagccctcattggtgatgaccaaatttataatgtaattgtgactgcccacgcattcattataattttctttatagttatacctattataatt	157	84	ok	class	Insecta 1			95.96
ggcatgatcaggtataatcggtacatcccttagatttctaattcgttcagaattaggtaacccaggagccctcattggtgatgaccaaatttataatgtaattgtgactgcccacgcattcattataattttctttatagttatacctattataatt	157	15	ok	class	Insecta 1			94.95
ggcataagctgggatagtaggtacatctctaagtttattaattcgggctgaactaggtcaaccagggtatcttattggggatgaccaaatttataatgttattgttacggcacatgcttttgttataattttttttatagttatacccatcataatc	157	25	ok	class	Insecta 1			93
ggcataagctgggatagtaggtacatctctaagtttattaattcgggctgaactaggtcaaccagggtatcttattggggatgaccaaatttataatgttattgttacggcacatgcttttgttataattttttttatagttatacccattataatc	157	120	ok	class	Insecta 1			96
ggcatgagctgggatagtaggtacatctctaagtttattaattcgggctgaactaggtcaaccagggtaccttattggggatgaccaaatttataacgttattgttacagcacatgcttttgttataattttttttatagttatacccattataatt	157	14	ok	class	Insecta 1			95.24
ggcatgagctgggatagtaggtacatctctaagtttattaattcgggctgaactaggtcaaccagggtatcttattggggatgaccaaatttataacgttattgttacagcacatgcttttgttataattttttttatagttatacccattacaatc	157	14	ok	class	Insecta 1			94.87
ggcatgagctgggatagtaggtacatctctaagtttattaattcgggctgaactaggtcaaccagggtatcttattggggatgaccaaatttataatgttattgttacggcacatgcttttgttataattttttttatagttatacccattataatt	157	87	ok	class	Insecta 1			95
aatttgatctggattagtaggtacaagattaagtttattaattcgagctgaattatgtcaaccaggttcattaattggtgatgatcaaatttataatgtaattgttacagctcatgcttttattataatttttttcatagtaataccaattgtattt	157	101	ok	class	Insecta 10			97.53
tatatgggcaggaatagtaggatcatcattaagatgaattattcgagttgaactaggtcaaccagggtcattcattggggatgatcaaatttataacgtaatcgtaacagcacatgcatttatcataattttctttatagttataccaattataatt	157	2347	ok	class	Insecta 2			94.87
agcttggtccggaatagtaggaacagctttaagactattaattcgagcagaactaggaaatccaggagctttaattggtgatgaccaaatttacaatgttattgtaacagcccacgcctttattataattttctttatagtaatacctattataata	157	262	ok	class	Insecta 3			96.15
tgcctgagcaggaatattaggaacttcattaagaattttaatccgaccagaattaggacaaccaggttcacttattggagatgaccaaatttataatgttattgttactgcccacggctttattattgttttctttatagttataattattataatt	157	87	ok	class	Insecta 4			91.36
agcttgagcagatatagtaggaacatcccttagcttattatttcaagctgaacttggtcaaccaggctacgtcattggagatgataaaatctataacgtaattgttactgctgacgcatttgtgataattttctttatagtaatacctattttaatt	157	24	ok	class	Insecta 5			92.86
agcttgagcaggtatagtaggaacaaccctcagtttattaattcgagctgaacttggtcaaccagactacctaattggagatgatcaaatctataatgtaattgttactgctcacgcatttgtaataattttctttatagtaatacctattataatt	157	22	ok	class	Insecta 6			98.81
agcttgagcaggtatagtaggaacatccctcagtttattaattcgagctgaacttggtcaaccagactacctaattaaagatgatcaaatctataatgtaattgttactgctcacgcatttgtaataattttctttatagtaatacctattataatt	157	20	ok	class	Insecta 6			96
agcatgagctgggatagtaggtacatctttaagtttattaattcgagctgaactaggtcaacccggataccttattggagatgatcaaatttataatgttattgttacagcacatgcctttgttataattttctttatagttatacctattataatt	157	54	ok	class	Insecta 7			96
ggcatgagctgggatagtaggtacatctttaagtttattaatttgagctgaactaggtcaacccggataccttattggagatgatcaaatttataatgttattgttacagcacatgcctttgttataattttctttatagttatacctattataatt	157	33	ok	class	Insecta 7			96.05
ggcatgagctgggatagtaggtacatcattaagtttattaattcgagctgaactaggtcagccagggtatcttattggagatgatcaaatttataatgttattgttacagcacatgcttttgttatatttttcttatagttatacctattataatt	156	11	ok	species	Insecta 8			97.59
ggcatgagctgggatagtaggcacatctctaagtttattaattcgggccgaactaggtcaaccaggataccttattggagatgaccaaatctataatgttattgttacggcacatgcttttgttataattttttttatagttatacccattataatc	157	66	ok	class	Insecta 9			95
ggcatgagctgggatagtaggcacatctctaagtttattaattcgggccgaactaggtcaaccaggataccttattggagatgaccaaatctataatgttattgttacggcacatgcttttgttataattttttttatagttatacccattataatt	157	267	ok	class	Insecta 9			95
ggcgtgagctgggatagtaggcacatctctaagtttattaattcgggccgaactaggtcaaccaggataccttattggagatgaccaaatctataatgttattgttacggcacatgcttttgttataattttttttatagttatacccattataatt	157	18	ok	species	Insecta 9			95.24
aatttggtctggtcttttaggcactagatttagttctctaattcgttttgagcttactcagcctggggattttttgatggactatgattattataactcagtagttactgcccatgcctttgtaataattttttttatagttatacctattataata	157	51	ok	phylum	Nematoda 1			85
tttttggtctggttttttaggttcaagtttgtcagttattattcgtttagagttgtctaaacctggattttttttagacaacggtcaactttataatagagtaattacttctcatgccttattgataattttttttatagttatgcctactataatt	157	1363	ok	phylum	Nematoda 2			82
tttttggtctggttttttaggttcaagtttgtcagttattattcgtttagagttgtctaaacctggattttttttagacaatggtcaactttataatagagtaattacttctcatgccttattgataattttttttatagttatgcctactataatt	157	5254	ok	phylum	Nematoda 2			81
aacatgagcaggaatagttggaacttctttgagtcttttaattcgttcagaattaggaagccctggatctttaattggagatgatcaaatttataatgttattgttacagctcatgcttttgttataattttttttatagtaatacccattataatt	157	2	delete
aacatgagcaggtatagtaggaacatccataagaataattattcgaattgaactaggacagccaggaccaataataggagatgaccaaatctataatgttattatcacagctcatgcatttatcataatcttctttatagttataccaattataatt	157	2	delete
aacatgagcaggtatagtaggaacatccataagaataattattcgaattgaactaggacagccaggaccaataataggagatgaccaaatctataatgttattattacagcacatgcttttattataattttttttatagtaatacctattataat	156	2	delete
aacatgagcaggtatagtaggaacatccataagaataattattcgaattgaactaggacagccaggaccaataataggagatgaccaaatctataatgttattattacagcacatgcttttattataattttttttatagtaatacctattataatt	157	6	delete
aacatgagcaggtatagtaggaacatccataagaataattattcgaattgaactaggacagccaggaccaataataggagatgaccaaatctataatgttattattacagctcatgcatttatcataatcttctttatagtaatacctattataatt	157	52	delete
aacatgagcaggtatagtaggaacatccataagaataattattcgaattgaactaggacagccaggaccaataataggagatgaccaaatctataatgttattattacagctcatgcatttatcataatcttctttatagttataccaattataat	156	26	delete
aacatgagcaggtatagtaggaacatccataagaataattattcgaattgaactaggacagccaggaccaataataggagatgaccaaatctataatgttattattgcagctcatgcatttatcataatcttctttatagtaatacctattataatt	157	2	delete
aacatgagcaggtatagtaggaacatccataagaataattattcgaattgaactaggacagccaggaccaataataggagatggccaaatctataatgttattattacagctcatgcatttatcataatcttctttatagttataccaattataatt	157	2	delete
aacatgagcaggtatagtaggaacatccataagaataattattcgaattgaactaggacggccaggaccaataataggagatgaccaaatctataatgttattattacagctcatgcatttatcataatcttctttatagttataccaattataatt	157	3	delete
aacatgagcaggtatagtaggaacatccataagaataattattcgaattgaactagggcagccaggaccaataataggagatgaccaaatctataatgttattattacagctcatgcatttatcataatcttctttatagttataccaattataatt	157	2	delete
aacatgagcaggtatagtaggaacatccataagaatagttattcgaattgaactaggacagccaggaccaataataggagatgaccaaatctataatgttattattacagctcatgcatttatcataatcttctttatagttataccaattataatt	157	2	delete
aacatgagcaggtatagtaggaacttcactaagtttattaattcgagctgaattaggaaaccccgggtctttaattggagatgatcaaatttataacacaattgttacagcacatgcttttattataattttttttatagtaatacctattataatt	157	8	delete
aacatgagcaggtatagttggaacatccataagaataattattcgaattgaactaggacagccaggaccaataataggagatgaccaaatctataatgttattattacagctcatgcatttatcataatcttctttatagttataccaattataatt	157	10	delete
aacatgagcaggtatggtaggaacatccataagaataattattcgaattgaactaggacagccaggaccaataataggagatgaccaaatctataatgttattattacagctcatgcatttatcataatcttctttatagttataccaattataatt	157	8	delete
aacatttgcaggagttctagggacaatgctatcattgttaatacgaattgaactcgcttacccaggcaatcaattttttttaggaaatcatcaattgtataatgttgtcgtaacagcacatgcaattgtaatgattttttttatggttatgccagttatgata	163	2	delete
aacctgatctggattagtaggtacaagattaagtttattgattcgagctgaattaggtcaaccaggttctttaattggtgatgatcaaatttataatgtaattgttacagcacatgcttttattataattttctttatagtaatacctattgtaatt	157	3	delete
aacctttgctggtgttattggtactctgatgtcaatactaattcgtcttgagttatcaactccaggaaaccatttcttcctcggaaatcatcagctttataatgtcgttgttacggcacatgcctttttaatgatttttttcatggttatgcctattttaatt	163	2	delete
aacttgagcaggaataattggaacatctttaagtttattaattcgagctgagttaggtaatcctggatctttaattggagatgatcaaatttataatactattgttacagctcatgcttttattataattttttttatagtaatgccaattataatt	157	3	delete
aacttgagcaggaatagtaggaacttcattaagattactaattcgagcagaattaggaacccccggatctttaattggagatgatcaaatttataatacaattgtaacagctcatgcatttattataattttttttatagtaatacctattataatt	157	2	delete
aacttgagcaggaatagtaggaacttctttaagattattaattcgagctgaattaggaaatccaggatctttaattggagatgatcaaatttataatactattgttacagctcatgcttttattataattttttttatagtaatacccattataatt	157	39	delete
aacttgagcaggaatagtaggaacttctttaagattattaattcgagctgaattaggaaatccaggatctttaattggagatgatcaaatttataatactattgttacagctcatgcttttattataattttttttatggtaacacccattataatt	157	2	delete
aacttgagcaggaatagttggaacatctttaagattattaattcgtgctgaattaggtaacccaggatctttaattggagatgatcaaatttataatactattgttacagcacatgcttttattataattttctttatagttatacctattataatt	157	3	delete
aacttgagcaggaatagttggaacatctttaagattattaattcgtgctgaattaggtaatccaggatctttaattggagatgaccgaatttataataccattgttacagctcatgcttttattataattttctttatagttatacctattataatt	157	2	delete
aacttgagccggtatagtaggtacttcattaagattattaattcaagctgaattaggaaatcctggatcattaattggagatgatcaaatttataacactattgttacagcccatgctttcattataattttttttatagttatacctattataatt	157	2	delete
aacttgagccggtatagtaggtacttcattaagattattaattcgagctgaattaggaaatcctggatcattaattggagatgatcaaatttataacactattgttacagcccatgctttcattataattttttttatagtcatacctattataatt	157	2	delete
aacttgagccggtatagtaggtacttcattaagattattaattcgagctgaattaggaaatcctggatcattaattggagatgatcaaatttataacactattgttacagcccatgctttcattataattttttttatagttatacctattataatt	157	38	delete
aacttgagccggtatagtaggtacttcattaagattattaattcgagctgaattaggaaatcctggatcattaattggagatgatcaaatttataacactattgttacagcccatgctttcgttataattttttttatagttatacctattataatt	157	2	delete
aacttgagccggtatagtaggtacttcattaagattattaattcgagctgaattaggaaatcctggatcattaattggagatgatcaaatttataacactattgttacagcccatgcttttattataattttttttatagttatacctattataatt	157	5	delete
aacttgagccggtatagtaggtacttcattaagattattaattcgagctgaattaggagatcctggatcattaattggagatgatcaaatttataacactattgttacagcccatgctttcattataattttttttatagttatacctattataatt	157	2	delete
aacttgagccggtatagtaggtacttcattaagattattaattcgagctgaattgggaaatcctggatcattaattggagatgatcaaatttataacactattgttacagcccatgctttcattataattttttttatagttatacctattataatt	157	2	delete
aacttgagctagtatagttggaacttcattaagattattaatccgagcagaattaggaactcctggatctttaattggagatgatcaaatttataacactattgtaacagcacatgcttttattataattttttttatagttatacctattataatt	157	2	delete
aacttgagctggaatagtaggaacttcactaagtttattaattcgagctgaattaggaaaccccgagtctttaattggagatgatcaaatttataacacaattgttacagcacatgcttttattataattttttttatagtaatacctattataatt	157	2	delete
aacttgagctggaatagtaggaacttcactaagtttattaattcgagctgaattaggaaaccccggatctttaattggagatgatcaaatttataacacaattgttacagcacatgcttttattataattttttttatagtaatacctattataatt	157	3	delete
aacttgagctggaatagtaggaacttcactaagtttattaattcgagctgaattaggaaaccccgggtctttaattgaagatgatcaaatttataacacaattgttacagcacatgcttttattataattttttttatagtaatacctattataatt	157	2	delete
aacttgagctggaatagtaggaacttcactaagtttattaattcgagctgaattaggaaaccccgggtctttaattggagatgatcaaatttataacacaattgttacagcacatgcctttattataattttttttatagtaatacctattataatt	157	2	delete
aacttgagctggaatagtaggaacttcactaagtttattaattcgagctgaattaggaaaccccgggtctttaattggagatgatcaaatttataacacaattgttacagcacatgcttttattataattttttttatagtaatacctattataat	156	25	delete
aacttgagctggaatagtaggaacttcactaagtttattaattcgagctgaattaggaaaccccgggtctttaattggagatgatcaaatttataacacaattgttacagcacatgcttttattataattttttttatggtaatacccattataatt	157	2	delete
aacttgagctggaatagtaggaacttcactaagtttattaattcgagctgaattaggaaaccccgggtctttaattggagatgttcaaatttataacacaattgttacagcacatgcttttattataattttttttatagtaatacctattataatt	157	2	delete
aacttgagctggaatagtaggaacttcactaagtttattaattcgggctgaattaggaaaccccgggtctttaattggagatgatcaaatttataacacaattgttacagcacatgcttttattataattttttttatagtaatacctattataatt	157	4	delete
aacttgagctggaatagtaggaacttcactaagtttattaatttgagctgaattaggaaaccccgggtctttaattggagatgatcaaatttataacacaattgttacagcacatgcttttattataattttttttatagtaatacctattataatt	157	2	delete
aacttgagctggaatagtaggaacttcgctaagtttattaattcgagctgaattaggaaaccccgggtctttaattggagatgatcaaatttataacacaattgttacagcacatgcttttattataattttttttatagtaatacctattataatt	157	3	delete
aacttgagctggaatagtaggaacttctttaagattattaattcgagctgaattaggaaatcctggttctttaattggagatgatcaaatttataatactattgttacagcacatgctttcattataattttttttatagttatacctattataatt	157	1	delete
aacttgagctggaatagtaggaacttctttaagattattaattcgagctgaattaggaaatcctggttctttaattggagatgatcaaatttataatactattgttacagcacatgcttttattataattttttttatagttatacctattataat	156	17	delete
aacttgagctggaatagtaggaacttctttaggattattaattcgagctgaattaggaaatcctggttctttaattggagatgatcaaatttataatactattgttacagcacatgcttttattataattttttttatagttatacctattataatt	157	2	delete
aacttgagctggagtagtaggaacttcactaagtttattaattcgagctgaattaggaaaccccgggtctttaattggagatgatcaaatttataacacaattgttacagcacatgcttttattataattttttttatagtaatacctattataatt	157	2	delete
aacttgagctggtatagttggaacttcattaagattattaatacgagcagaattaggaactcctggatctttaattggggatgatcaaatttataacactattgtaacagcacatgcttttattataattttttttatagttatacctattataatt	157	2	delete
aacttgagctggtatagttggaacttcattaagattattaatccgagcagaattaggaactcctggatctctaattggggatgatcaaatttataacactattgtaacagcacatgcttttattataattttttttatagttatacctattataatt	157	2	delete
aacttgagctggtatagttggaacttcattaagattattaatccgagcagaattaggaactcctggatctttaatcggggatgatcaaatttataacactattgtaacagcacatgcttttattataattttttttatagttatacctattataatt	157	3	delete
aacttgagctggtatagttggaacttcattaagattattaatccgagcagaattaggaactcctggatctttaattggagatgatcaaattcataacactattgtaacagcacatgcttttattataattttttttatagttatacctattataatt	157	2	delete
aacttgagctggtatagttggaacttcattaagattattaatccgagcagaattaggaactcctggatctttaattggagatgatcaaatttataacactattgtaacagcacatgcttatattataattttttttatagttatacctattataatt	157	2	delete
aacttgagctggtatagttggaacttcattaagattattaatccgagcagaattaggaactcctggatctttaattggagatgatcaaatttataacactattgtaacagcacatgcttttattataattttttttatagttatacctattataat	156	12	delete
aacttgagctggtatagttggaacttcattaagattattaatccgagcagaattaggaactcctggatctttaattggagatgatcaaatttataacactattgtaacagcacatgcttttattataattttttttatagttatacctattataatc	157	4	delete
aacttgagctggtatagttggaacttcattaagattattaatccgagcagaattaggaactcctggatctttaattggagatggtcaaatttataacactattgtaacagcacatgcttttattataattttttttatagttatacctattataatt	157	2	delete
aacttgagctggtatagttggaacttcattaagattattaatccgagcagaattaggaactcctggatctttaattggggatgatcaaatttataacactactgtaacagcacatgcttttattataattttttttatagttatacctattataatt	157	2	delete
aacttgagctggtatagttggaacttcattaagattattaatccgagcagaattaggaactcctggatctttaattggggatgatcaaatttataacactattgtaacagcacatgcttttactataattttttttatagttatacctattataatt	157	2	delete
aacttgagctggtatagttggaacttcattaagattattaatccgagcagaattaggaactcctggatctttaattggggatgatcaaatttataacactattgtaacagcacatgcttttattataattttttttatagtaatacctattataatt	157	9	delete
aacttgagctggtatagttggaacttcattaagattattaatccgagcagaattaggaactcctggatctttaattggggatgatcaaatttataacactattgtaacagcacatgcttttattataattttttttatagttatacctattataa	155	5	delete
aacttgagctggtatagttggaacttcattaagattattaatccgagcagaattaggaactcctggatctttaattggggatgatcaaatttataacactattgtaacagcgcatgcttttattataattttttttatagttatacctattataatt	157	4	delete
aacttgagctggtatagttggaacttcattaagattattaatccgagcagaattaggaactcctggatctttaattggggatgatcagatttataacactattgtaacagcacatgcttttattataattttttttatagttatacctattataatt	157	3	delete
aacttgagctggtatagttggaacttcattaagattattaatccgagcagaattaggaactcctggatctttaattggtgatgatcaaatttataatactattgttacagctcatgcatttattataattttttttatagttatgcctattataatt	157	2	delete
aacttgagctggtatagttggaacttcattaagattattaatccgagcagaattagggactcctggatctttaattggggatgatcaaatttataacactattgtaacagcacatgcttttattataattttttttatagttatacctattataatt	157	4	delete
aacttgagctggtatagttggaacttcattaagattgttaatccgagcagaattaggaactcctggatctttaattggggatgatcaaatttataacactattgtaacagcacatgcttttattataattttttttatagttatacctattataatt	157	10	delete
aacttgagctggtatagttggaacttcattaaggttattaatccgagcagaattaggaactcctggatctttaattggggatgatcaaatttataacactattgtaacagcacatgcttttattataattttttttatagttatacctattataatt	157	2	delete
aacttgagctggtatagttggaacttcattaggattattaatccgagcagaattaggaactcctggatctttaattggggatgatcaaatttataacactattgtaacagcacatgcttttattataattttttttatagttatacctattataatt	157	4	delete
aacttgatcaggaatagtaggtacatctttaagccttttaattcgtgctgaattaggtactcctggatctttaattggagatgatcaaatttataatactattgttactggacatgcttttattataattttttttatagttatgcctattataatt	157	1	delete
aacttgatcaggaatattaggaacttcactaagtttattaattcgtgcagaattaggaaacccaggatctttaattggagatgatcaaatttataatacaattgtgaccgctcatgcatttattataattttctttatagttatacctattgttat	156	2	delete
aacttgatctggattagtaggtacaagattaagtttattaattcgagctgaattaggtcaaccaggttctttaattggtgatgatcaaatttataatgtaattgttacagcacatgcttttattataattttttttatagtaatacctattgtaatt	157	2	delete
aacttgatctggattagtaggtacaagattaagtttattgattcgagctgaattaggtcaaccaggttctttaattggtgatgatcaaatttataatgtaattgttacagcacatgcttttattataatttcctttatagtaatacctattgtaatt	157	2	delete
aacttgatctggattagtaggtacaagattaagtttattgattcgagctgaattaggtcaaccaggttctttaattggtgatgatcaaatttataatgtaattgttacagcacatgcttttattataattttctttatagtaatacctattgcaatt	157	2	delete
aacttgggcagaaatagttggaacttcgttaagaattttaattcgaccagaacttggacatccaggagcgtcaattggagacgatcaaatttataatgttatcgtaaaagctcatgtatttattgtagttttctttatagtaatacctattataccataatt	162	3	delete
aacttgggccggtatagtaggaacttctttaagaattttaattcgagcagaacttggtcatcctggggctttaattggggatgaccaaatttataatgttattgtaacagctcatgcatttattataattttttttatagttatacctattataatt	157	5	delete
aacttgggctggtatagttggaacttcattaagattattaatccgagcagaattaggaactcctggatctttaattggggatgatcaaatttataacactattgtaacagcacatgcttttattataattttttttatagttatacctattataatt	157	5	delete
aagttgagctggtatagttggaacttcattaagattattaatccgagcagaattagggactcctggatctttaattggagatgatcaaatttataacactattgtaacagcacatgcttttattataattttttttatagttatacctattataatt	157	2	delete
aatatgagcaggaatagtaggaacttcactaagtttattaattcgagctgaattaggaaaccccgggtctttaattggagatgatcaaatttataacacaattgttacagcacatgcttttattataattttttttatagtaatacctattataatt	157	2	delete
aatatgagcaggaatagtaggatccgccataagaataattatccgaattgaattagggcagccaggaagattcattggagatgatcaaatctataatgttgtagtaacggctcacgccttcgtaataattttttttatagtaatacctattataatt	157	8	delete
aatatgagcaggaatagtaggatccgctataagaataattatccgaatcgaattagggcagccaggaagattcattggagatgatcaaatctataatgttgtagtaacggctcacgccttcgtaataattttttttatagtaatacctattataatt	157	5	delete
aatatgagcaggaatagtaggatccgctataagaataattatccgaattgaattaggacaaccgggaagatttattggagatgatcaaatttataatgtcgtagtaacagctcacgccttcgtaataatttttttcatagtaatacctattataatt	157	2	delete
aatatgagcaggaatagtaggatccgctataagaataattatccgaattgaattagggcagccaggaagattcactggagatgatcaaatctataatgttgtagtaacggctcacgccttcgtaataattttttttatagtaatacctattataatt	157	5	delete
aatatgagcaggaatagtaggatccgctataagaataattatccgaattgaattagggcagccaggaagattcattagagatgatcaaatctataatgttgtagtaacggctcacgccttcgtaataattttttttatagtaatacctattataatt	157	2	delete
aatatgagcaggaatagtaggatccgctataagaataattatccgaattgaattagggcagccaggaagattcattggaaatgatcaaatctataatgttgtagtaacggctcacgccttcgtaataattttttttatagtaatacctattataatt	157	2	delete
aatatgagcaggaatagtaggatccgctataagaataattatccgaattgaattagggcagccaggaagattcattggagatgatcaaatatataatgttgtagtaacggctcacgccttcgtaataattttttttatagtaatacctattataatt	157	6	delete
aatatgagcaggaatagtaggatccgctataagaataattatccgaattgaattagggcagccaggaagattcattggagatgatcaaatctataatgttgtagtaacggctcacgccttcgtaataattttttttatagtaatacccattataatt	157	6	delete
aatatgagcaggaatagtaggatccgctataagaataattatccgaattgaattagggcagccaggaagattcattggagatgatcaaatctataatgttgtagtaacggctcacgccttcgtaataattttttttatagtaatacctattataa	155	13	delete
aatatgagcaggaatagtaggatccgctataagaataattatccgaattgaattagggcagccaggaagattcattggagatgatcaaatctataatgttgtagtaacggctcacgccttcgtaataattttttttatagtaatacctattataat	156	110	delete
aatatgagcaggaatagtaggatccgctataagaataattatccgaattgaattagggcagccaggaagattcattggagatgatcaaatctataatgttgtagtaacggctcacgccttcgtaataattttttttatagtgatacctattataatt	157	4	delete
aatatgagcaggaatagtaggatccgctataagaataattatccgaattgaattagggcagccaggaagattcattggagatgatcaaatctataatgttgtagtaacggctcacgccttcgtaataattttttttatagttatgcctattataatt	157	2	delete
aatatgagcaggaatagtaggatccgctataagaataattatccgaattgaattagggcagccaggaagattcattggagatgatcaaatctataatgttgtagtaacggctcacgcctttgtaataattttttttatagtaatacctattataatt	157	11	delete
aatatgagcaggaatagtaggatccgctataagaataattatccgaattgaattagggcagccagggagattcattggagatgatcaaatctataatgttgtagtaacggctcacgccttcgtaataattttttttatagtaatacctattataatt	157	2	delete
aatatgagcaggaatagtaggatccgctataagaataattattcgaattgaattagggcaaccaggaagattcattggggatgatcaaatctataatgttgtagtaacggctcacgccttcgtaataattttttttatagtaatacctattataatt	157	21	delete
aatatgagcaggaatagtaggatccgctataagaataattattcgaattgaattagggcaaccaggaagatttattggagatgatcaaatctataatgttgtagtaacggctcacgccttcgtaataattttttttatagtaatacctattataatt	157	23	delete
aatatgagcaggaatagtaggatcctctataagaataattatccgaattgaattagggcagccaggaagattcattggagatgatcaaatctataatgttgtagtaacggctcacgccttcgtaataattttttttatagtaatacctattataat	156	3	delete
aatatgagcaggaatagtaggatcctctataagaataattatccgaattgaattagggcagccaggaagattcattggagatgatcaaatctataatgttgtagtaacggctcacgccttcgtaataattttttttatagtaatacctattataatt	157	72	delete
aatatgagcaggaatagtaggatcctctataagaataattatccgaattgaattagggcagccaggaagattcattggagatgatcaaatctataatgttttagtaacggctcacgccttcgtaataattttttttatagtaatacctattataatt	157	4	delete
aatatgagcaggaatagtaggatcctctataagaataattatccgaattgaattagggcagccaggaagattcattggagatgatcaaatttataatgttgtagtaacggctcacgccttcgtaataattttttttatagtaatacctattataatt	157	2	delete
aatatgagcaggaatagtaggatcctctataagaatacttatccgaattgaattagggcagccaggaagattcattggagatgatcaaatctataatgttgtagtaacggctcacgccttcgtaataattttttttatagtaatacctattataatt	157	2	delete
aatatgagcaggaatagtaggatctgctataagaataattatccgaattgaattagggcagccaggaagattcattggagatgatcaaatctataatgttgtagtaacggctcacgccttcgtaataattttttttatagtaatacctattataatt	157	4	delete
aatatgagcaggaatattaggtacatcactaagatgaattattcgaattgaattaggaatacctggatcatttattggagatgatcaaacatataatgttgtagttacagcccatgctttcatcataattttcttcatagttataccaatcataatt	157	193	delete
aatatgagcaggaatattaggtacatcactaagatgaattattcgaattgaattaggaatacctggatcatttattggagatgatcaaacatataatgttgtagttacagcccatgctttcatcataattttcttcatagttatacctattataatt	157	2	delete
aatatgagcaggaattattggattatcaatgagaataattattcgattagaattaggtaatcctggctcactaattggaaatgatcaaatttataattctattgttacaagtcatgcatttacaataattttcttttttgtaataccagtaataata	157	7	delete
aatatgagcaggtatagtaggaacatcattaagatgaattattcgaattgaattaggacaacctggatcatttattggcgatgatcaaatttataatgtagtagttacagcacacgcatttattataattttctttatagttataccaattataatt	157	15	delete
aatatgagcaggtatattaggaacctcaataagatggatcattcgaattgaattaagacaacctgggtcatttattggaaacgatcaaatttataatgtaatcgtaacagcacatgcatttattataattttctttatagttataccgattataatt	157	81	delete
aatatgagcaggtatattaggtgctggaataagacttttaattcgattagagttaactcaaccaggttctcttttagaaaatgatcagatttataatacaattgtaactgctcatgcttttgtaataattttctttatagttatacctattataatt	157	5	delete
aatatgagcgggaatagtaggatccgctataagaataattatccgaattgaattagggcagccaggaagattcattggagatgatcaaatctataatgttgtagtaacggctcacgccttcgtaataattttttttatagtaatacctattataatt	157	10	delete
aatatgatcaggaatagtaggatcatcaataagatgaattatccgtatcgaactaggacaaccaggaacattcattggagatgatcaaatctataatgtaattgttacagcccatgcatttattataattttttttatagtaatacccattataatc	157	32	delete
aatatgatctggaatagtaggatcatctttaagttgaattattcgagttgaattaggacaaccaggatcatttattggggatgatcaaatttataatgtaatcgttacagcccatgcttttattataattttctttatagttataccaattataatt	157	21	delete
aatatgatctggaatagtaggatcatctttaagttgaattattcgagttgaattaggacaaccaggatcatttattggggatgatcaaatttataatgtaattgttacagcccatgcttttattataattttctttatagttataccaattataatt	157	5	delete
aatctgagcaggaataattggaacatcattaagtctattaattcgagcagagttaggaaatcccggtcaattaattggagatgaccaaatttacaatactattgtaacagctcacgcttttattataattttttttatagtaataccaattataat	156	2	delete
aatctgagcaggaataattggaacatcattaagtctattaattcgagcagagttaggaaatcccggtcaattaattggagatgaccaaatttacaatactattgtaacagctcacgcttttattataattttttttatagtaatacctattataatt	157	2	delete
aatctgagcaggaataattggaacatctttaagtttattaattcgagctgaattaggtaatcctggatctttaattggagacgatcaaatttataatactattgttacagctcatgcttttattataattttttttatagtaatgccaattataatt	157	2	delete
aatctgagcaggaataattggatcttctttaagaattttaattcgattagaacttagtcaaattaattctattattaacaataatcaattatataatgtaattgttacaattcatgcctttattataattttttttataactatacctattgtaatt	157	3	delete
aatctgagcaggaataattggatcttctttaagaattttaattcgattagaacttagtcaaattaattctattattaacaataatcaattatataatgtaattgttataattcatgcctttattataattttttttataactatacctattgtaatt	157	2	delete
aatctgagcaggaatagtaggaacttcattaagattattaattcgagctgaattaggaaatcctggatctttaatcggagatgatcaaatttataatactattgtaacagcccatgcttttattataattttttttatagttatacctattataatt	157	1	delete
aatctgagcaggaatagtaggaacttctttaagattattaattcgagctgaattaggaaatccaggatctttaattggagatgatcaaatttataatactattgttacagctcatgcttttattataattttttttatagttatacctattataat	156	2	delete
aatctgagcaggaatagtaggaacttctttaagattattaattcgagctgaattaggaaatcctggttctttaattggagatgatcaaatttataatactattgttacagcacatgcttttattataattttttttatagttatacctattataatt	157	2	delete
aatctgagcaggaatagtaggaacttctttaagtttattaattcgagctgaattagggaatccaggatcattaattggagatgatcaaatttataatactattgtaacagctcatgcatttattataattttttttatagttatgcctattataatt	157	2	delete
aatctgagcaggaatagttggaacatccttaagattattaattcgagctgaattagggaatcctggctcattaattggagatgatcaaatttataatactattgttacagcccatgcatttattataattttttttatagttatacctattataatt	157	10	delete
aatctgagcaggaatagttggaacatctttaagattattaattcgagctgaattgggtaatcccggatctttaattggagatgatcaaatttataatactattgtcacagcacatgcttttattataattttttttatagtaatacctattataatt	157	17	delete
aatctgagcaggaatagttggaacttctttaagattaataattcgagctgaattaggaaatcccggttcattaattggagatgatcaaatttataatactattgtaacagctcatgcttttattataattttttttatggtaataccaattataatt	157	3	delete
aatctgagcaggaatagttggaacttctttaagattactaattcgagcagaattaggaacccctggatctttaattggtgatgatcaaatttataatactattgtcactggtcatgcttttattataattttttttatagttatgcctattataatt	157	2	delete
aatctgagcaggaatagttggaacttctttaagattactaattcgagcagaattaggaacccctggatctttaattggtgatgatcaaatttataatactattgttacagctcatgcatttattataattttttttatagtaatacctattataatt	157	4	delete
aatctgagcaggaatagttggaacttctttaagattactaattcgagcagaattaggaacccctggatctttaattggtgatgatcaaatttataatactattgttacagctcatgcatttattataattttttttatagttatgcctattataatt	157	66	delete
aatctgagcaggaatagttggaacttctttaagattactaattcgagctgaattaggaactccaggatctttaattggagatgaccaaatttataataccattgttacagctcatgcttttattataattttctttatagttatacctattataatt	157	2	delete
aatctgagcaggaatagttggaacttctttaagattactaattcgagctgaattaggaactccaggatctttaattggtgatgatcaaatttataataccattgtaacagctcatgcttttattataattttctttatagttataccaattataatt	157	5	delete
aatctgagcaggaatagttggaacttctttaagattactaattcgagctgaattaggaactccaggatctttaattggtgatgatcaaatttataataccattgtaacagctcatgcttttattataatttttttatagttatacctattataatt	156	26	delete
aatctgagcaggaatagttggaacttctttaagattactaattcgagctgaattaggaactccaggatctttaattggtgatgatcaaatttataataccattgtaacagctcatgcttttattataattttttttatagtaatacctattataatt	157	19	delete
aatctgagcaggaatagttggaacttctttaagattactaattcgagctgaattaggaactccaggatctttaattggtgatgatcaaatttataataccattgtaacagctcatgcttttattataattttttttatagtaatgccaattataatt	157	2	delete
aatctgagcaggaatagttggaacttctttaagattactaattcgagctgaattaggaactccaggatctttaattggtgatgatcaaatttataataccattgtaacagctcatgcttttattataattttttttatagttatacctactataat	156	2	delete
aatctgagcaggaatagttggaacttctttaagattactaattcgagctgaattaggaactccaggatctttaattggtgatgatcaaatttataataccattgtaacagctcatgcttttattataattttttttatagttatacctattataa	155	3	delete
aatctgagcaggaatagttggaacttctttaagattactaattcgagctgaattaggaactccaggatctttaattggtgatgatcaaatttataataccattgtaacagctcatgcttttattataattttttttatggtaataccaattataatt	157	3	delete
aatctgagcaggaatagttggaacttctttaagattactaattcgagctgaattaggaactccaggatctttaattggtgatgatcaaatttataatactattgtaacagcccatgcatttattataattttttttatagttatacctattataatt	157	2	delete
aatctgagcaggaatagttggaacttctttaagattactaattcgagctgaattaggaactccaggatctttaattggtgatgatcaaatttataatactattgttacagcacatgcttttattataattttctttatagttatacctattataatt	157	2	delete
aatctgagcaggaatagttggaacttctttaagattactaattcgagctgaattaggaactccaggatctttaattggtgatgatcaaatttataatactattgttacagcacatgcttttattataattttttttatagtaatacctattataatt	157	6	delete
aatctgagcaggaatagttggaacttctttaagattactaattcgagctgaattaggaactccaggatctttaattggtgatgatcaaatttataatactattgttacagctcatgcatttattataattttttttatagttatgcctattataatt	157	146	delete
aatctgagcaggaatagttggaacttctttaagattactaattcgagctgaattaggaactccaggatctttaattggtgatgatcaaatttataatactattgttactggacatgcttttattataattttttttatagtaatacctattataatt	157	3	delete
aatctgagcaggaatagttggaacttctttaagattattaattcgagctgaattaggaaatcctggttctttaattggagatgatcaaatttataatactattgttacagcacatgcttttattataattttttttatagttatacctattataatt	157	4	delete
aatctgagcaggaatagttggaacttctttaagtcttttaattcgtgctgaattaggaaaccctggatcattaattggagatgatcaaatttataatactattgttacagctcatgcttttattataattttctttatagttataccaattataatt	157	2	delete
aatctgagcaggaatagttggtacatctttaagattactaattcgagcagaattaggaacccctggatctttaattggtgatgatcaaatttataatactattgttacagctcatgcatttattataattttttttatagttatgcctattataatt	157	3	delete
aatctgagccggaataatcggaacttctttaagaataattattcgaactgaactaggaacaactgaatcattaattaaaaatgatcaaattcataacgttctagtaactgcccatgcttttattataattttttttatagtaatgccaattataatc	157	2	delete
aatctgagccggaataatcggaacttctttaagaataattattcgaactgaactaggaacaactgaatcattaattaaaaatgatcaaatttataacgctctagtaactgcccatgcttttattataattttttttatagtaatgccaattataatc	157	5	delete
aatctgagccggaataatcggaacttctttaagaataattattcgaactgaactaggaacaactgaatcattaattaaaaatgatcaaatttataacgttctagtaactgcccatgcttttattataattttttttatagtaatacctattataatt	157	14	delete
aatctgagccggaataatcggaacttctttaagaataattattcgaactgaactaggaacaactgaatcattaattaaaaatgatcaaatttataacgttctagtaactgcccatgcttttattataattttttttatagtaatgccaattataa	155	7	delete
aatctgagccggaataatcggaacttctttaagaataattattcgaactgaactaggaacaactgaatcattaattaaaaatgatcaaatttataacgttctagtaactgcccatgcttttattataattttttttatagtaatgccaattataat	156	50	delete
aatctgagccggaataatcggaacttctttaagaataattattcgaactgaactaggaacaactgaatcattaattaaaaatgatcaaatttataacgttctagtaactgcccatgcttttattataattttttttatagtaatgccaattataatt	157	11	delete
aatctgagccggaataatcggaacttctttaagaataattattcgaactgaactaggaacaactgaatcattaattaaaaatgatcaaatttataacgttctagtaactgcccatgcttttattataattttttttatagtaatgcctattataatt	157	2	delete
aatctgagccggaataatcggaacttctttaagaataattattcgaactgaactaggaacaactgaatcattaattaaaaatgatcaaatttataacgttctagtaactgcccatgcttttattataattttttttatagttatacctattataatc	157	9	delete
aatctgagccggaataatcggaacttctttaagaataattattcgaactgaactaggaacaactgaatcattaattaaaaatgatcaaatttataacgttctagtaactgcccatgcttttattataattttttttatagttatacctattataatt	157	70	delete
aatctgagccggaataatcggaacttctttaagaataattattcgaactgaactagtaacaactgaatcattaattaaaaatgatcaaatttataacgttctagtaactgcccatgcttttattataattttttttatagtaatgccaattataatc	157	1	delete
aatctgagccggaataatcggaacttctttaagaataattattcgagctgaactaggaacaactgaatcattaattaaaaatgatcaaatttataacgttctagtaactgcccatgcttttattataattttttttatagtaatgccaattataatc	157	4	delete
aatctgagccggaataatcggaacttctttaggaataattattcgaactgaactaggaacaactgaatcattaattaaaaatgatcaaatttataacgttctagtaactgcccatgcttttattataatttttttttatagtaatgccaattataatc	158	2	delete
aatctgagccggtatagtaggtacttcattaagattattaattcgagctgaattaggaaatcctggatcattaattggagatgatcaaatttataacactattgttacagcccatgctttattataattttttttatagttatacctattataatt	156	2	delete
aatctgagccggtatagtaggtacttcattaagattattaattcgagctgaattaggaaatcctggatcattaattggagatgatcaaatttataacactattgttacagcccatgctttcattataattttttttatagttatacctattataa	155	1	delete
aatctgagccggtatagttggaacttcattaagattattaatccgagcagaattaggaactcctggatctttaattggggatgatcaaatttataacactattgtaacagcacatgcttttattataattttttttatagttatacctattataatt	157	2	delete
aatctgagctgaaataattggaacatctttaagacttttaattcgagccgaattaggaaccccaggatccttaattggagatgaccaaatttataatactattgtaacagctcatgcttttattataattttttttatagttatacctattataatt	157	14	delete
aatctgagctggaataattgaaacatctttaagacttttaattcgagccgaattaggaaccccaggatccttaattggagatgaccaaatttataatactattgtaacagctcatgcttttattataattttttttatagttatacctattataatt	157	11	delete
aatctgagctggaataattggaacatccttaagacttttaattcgagccgaattaggaaccccaggatccttaattggagatgaccaaatttataatactattgtaacagctcatgcttttattataattttttttatagttatacctattataatt	157	47	delete
aatctgagctggaataattggaacatctttaagaattttaattcgagccgaattaggaaccccaggatccttaattggagatgaccaaatttataatactattgtaacagctcatgcttttattataattttttttatagttatacctattataatt	157	4	delete
aatctgagctggaataattggaacatctttaagacttttaattcgagccgaatcaggaaccccaggatccttaattggagatgaccaaatttataatactattgtaacagctcatgcttttattataattttttttatagttatacctattataatt	157	5	delete
aatctgagctggaataattggaacatctttaagacttttaattcgagccgaattaagaaccccaggatccttaattggagatgaccaaatttataatactattgtaacagctcatgcttttattataattttttttatagttatacctattataatt	157	11	delete
aatctgagctggaataattggaacatctttaagacttttaattcgagccgaattagaaaccccaggatccttaattggagatgaccagatttataatactattgtaacagctcatgcttttattataattttttttatagttatgcctattataatt	157	2	delete
aatctgagctggaataattggaacatctttaagacttttaattcgagccgaattaggaaccccaggatccttaattgaagatgaccaaatttataatactattgtaacagctcatgcttttattataattttttttatagttatacctattataatt	157	16	delete
aatctgagctggaataattggaacatctttaagacttttaattcgagccgaattaggaaccccaggatccttaattggagacgaccaaatttataatactattgtaacagctcatgcttttattataattttttttatagttatacctattataatt	157	18	delete
aatctgagctggaataattggaacatctttaagacttttaattcgagccgaattaggaaccccaggatccttaattggagatgacaaaatttataatactattgtaacagctcatgcttttattataattttttttatagttatacctattataatt	157	13	delete
aatctgagctggaataattggaacatctttaagacttttaattcgagccgaattaggaaccccaggatccttaattggagatgaccaaatttataatactattgcaacagctcatgcttttattataattttttttatagttatacctattataatt	157	13	delete
aatctgagctggaataattggaacatctttaagacttttaattcgagccgaattaggaaccccaggatccttaattggagatgaccaaatttataatactattgtaacagctcatgcttttattataattttctttatagtaataccaattgtaatt	157	2	delete
aatctgagctggaataattggaacatctttaagacttttaattcgagccgaattaggaaccccaggatccttaattggagatgaccaaatttataatactattgtaacagctcatgcttttattataattttctttatagtaatacctattgtaatt	157	5	delete
aatctgagctggaataattggaacatctttaagacttttaattcgagccgaattaggaaccccaggatccttaattggagatgaccaaatttataatactattgtaacagctcatgcttttattataattttttttatagtaataccaatcataatt	157	2	delete
aatctgagctggaataattggaacatctttaagacttttaattcgagccgaattaggaaccccaggatccttaattggagatgaccaaatttataatactattgtaacagctcatgcttttattataattttttttatagtaataccaattataatt	157	21	delete
aatctgagctggaataattggaacatctttaagacttttaattcgagccgaattaggaaccccaggatccttaattggagatgaccaaatttataatactattgtaacagctcatgcttttattataattttttttatagtaatacctattgtaatt	157	4	delete
aatctgagctggaataattggaacatctttaagacttttaattcgagccgaattaggaaccccaggatccttaattggagatgaccaaatttataatactattgtaacagctcatgcttttattataattttttttatagtaatgcctattataatc	157	3	delete
aatctgagctggaataattggaacatctttaagacttttaattcgagccgaattaggaaccccaggatccttaattggagatgaccaaatttataatactattgtaacagctcatgcttttattataattttttttatagttataccaattataatt	157	5	delete
aatctgagctggaataattggaacatctttaagacttttaattcgagccgaattaggaaccccaggatccttaattggagatgaccaaatttataatactattgtaacagctcatgcttttattataattttttttatagttatacctattgttatt	157	12	delete
aatctgagctggaataattggaacatctttaagacttttaattcgagccgaattaggaaccccaggatccttaattggagatgaccaaatttataatactattgtaacagctcatgcttttattataattttttttatatttatacctattataatt	157	1	delete
aatctgagctggaataattggaacatctttaagacttttaattcgagccgaattaggaaccccaggatccttaattggagatgaccaaatttataatactattgtaacagctcatgcttttattataatttttttttatagttatacctattataatt	158	41	delete
aatctgagctggaataattggaacatctttaagacttttaattcgagccgaattaggaaccccaggatccttaattggagatgaccaaatttataatactattgtaactggtcatgcttttattataattttttttatagtaatacctattataatt	157	2	delete
aatctgagctggaataattggaacatctttaagacttttaattcgagccgaattaggaaccccaggatccttaattggagatgaccaaatttataatactattgttacagctcatgcatttattataattttttttatagttatgcctattataatt	157	2	delete
aatctgagctggaataattggaacatctttaagacttttaattcgagccgaattaggaaccccaggatccttaattggagatgaccaaatttataatactattgttacagctcatgcttttattataattttttttatagtaataccaattataat	156	2	delete
aatctgagctggaataattggaacatctttaagacttttaattcgagccgaattaggaaccccaggatccttaattggagatgaccaaatttataatactattgttacagctcatgcttttattataattttttttatagtaatacccattataatt	157	2	delete
aatctgagctggaataattggaacatctttaagacttttaattcgagccgaattaggaaccccaggatccttaattggagatgaccaaatttataatgttattgttactgctcatgcttttattataattttttttatagttatacctattataatt	157	3	delete
aatctgagctggaataattggaacatctttaagacttttaattcgagccgaattaggaaccccaggatccttaattggagatgaccagatttataatactattgtaacagctcatgcttttattataattttttttatagttatacctactataatt	157	2	delete
aatctgagctggaataattggaacatctttaagacttttaattcgagccgaattaggaaccccaggatccttaattggtgatgatcaaatttataatactattgttacagctcatgcttttattataattttttttatagtaataccaattataatt	157	4	delete
aatctgagctggaataattggaacatctttaagacttttaattcgagccgaattaggaaccccaggatctttaattggtgatgatcaaatttataatacaattgttacagcacatgcttttattataattttttttatagttatacctattataatc	157	2	delete
aatctgagctggaataattggaacatctttaagacttttaattcgagccgaattaggaaccccgggatccttaattggagatgaccaaatttataatactattgtaacagctcatgcttttattataatttttttatagttatacctattataatt	156	3	delete
aatctgagctggaataattggaacatctttaagacttttaattcgagccgaattaggaatcccaggatcctcaattggagacgaccaaatttataatactattgtaacagctcatgcttttattataattttttttatagttatacctattataatt	157	2	delete
aatctgagctggaataattggaacatctttaagacttttaattcgagccgaattgggaaccccaggatccttaattggagatgaccaaatttataatactattgtaacagctcatgcttttattataattttttttatagttatacctattataat	156	1	delete
aatctgagctggaataattggaacatctttatgacttttaattcgagccgaattaggaaccccaggatccttaattggagatgaccaaatttataatactattgtaacagctcatgcttttattataattttttttatagttatacccattataatt	157	3	delete
aatctgagctggaatagtaggaactccactaagtttattaattcgagctgaattaggaaaccccgggtctttaattggagatgatcaaatttataacacaattgttacagcacatgcttttattataattttttttatagtaatacctattataatt	157	2	delete
aatctgagctggaatagtaggaacttcaataagtttattaattcgagctgaattaggaaaccccgggtctttaattggagatgatcaaatttataacacaattgttacagcacatgcttttattataattttttttatagtaatacctattataatt	157	3	delete
aatctgagctggaatagtaggaacttcactaagtttattaattcgagctgaattaggaaaccccgggtccttaattggagatgatcaaatttataacacaattgttacagcacatgcttttattataattttttttatagtaatacctattataatt	157	2	delete
aatctgagctggaatagtaggaacttcactaagtttattaattcgagctgaattaggaaaccccgggtctttaattggagatgatcaaatttataacacaattgttacagcacatgcttttattataatcttttttatagtaatacctattataatt	157	2	delete
aatctgagctggaatagtaggaacttcactaagtttattaattcgagctgaattaggaaaccccgggtctttaattggagatgatcaaatttataacacaattgttacagcacatgcttttattataatttttttatagtaatacctattataatt	156	36	delete
aatctgagctggaatagtaggaacttcactaagtttattaattcgagctgaattaggaaaccccgggtctttaattggagatgatcaaatttataacacaattgttacagcacatgcttttattataattttttttatagtaacacctattataatt	157	2	delete
aatctgagctggaatagtaggaacttcactaagtttattaattcgagctgaattaggaaaccccgggtctttaattggagatgatcaaatttataacacaattgttacagcacatgcttttattataattttttttatagtaatacctattataatc	157	3	delete
aatctgagctggaatagtaggaacttcactaagtttattaattcgagctgaattaggaaaccccgggtctttaattggagatgatcaaatttataacacaattgttacagcacatgcttttattataattttttttatagtaatacctattataatt	157	441	delete
aatctgagctggaatagtaggaacttcactaagtttattaattcgagctgaattaggaaaccccgggtctttaattggagatgatcaaatttataacacaattgttacagcacatgcttttattataattttttttatagtagtacctattataatt	157	2	delete
aatctgagctggaatagtaggaacttcactaagtttattaattcgagctgaattaggaaaccccgggtctttaattggagatgatcaaatttataacacaattgttacagcacatgcttttattataattttttttatagttatacctattataatt	157	7	delete
aatctgagctggaatagtaggaacttcactaagtttattaattcgagctgaattaggaaacctcgggtctttaattggagatgatcaaatttataacacaattgttacagcacatgcttttattataattttttttatagtaatacctattataatt	157	2	delete
aatctgagctggaatagtaggaacttcactaagtttattaattcgagctgaattaggagaccccgggtctttaattggagatgatcaaatttataacacaattgttacagcacatgcttttattataattttttttatagtaatacctattataatt	157	2	delete
aatctgagctggaatagtaggaacttcactaagtttattaattcgagctgaattagggaaccccgggtctttaattggagatgatcaaatttataacacaattgttacagcacatgcttttattataattttttttatagtaatacctattataatt	157	2	delete
aatctgagctggaatagtaggaacttcattaagattattaattcgagctgaattaggaaaccccgggtctttaattggagatgatcaaatttataacactattgttacagcacatgcttttattataattttttttatagtaatacctattataatt	157	2	delete
aatctgagctggaatagtaggaacttcgctaagtttattaattcgagctgaattaggaaaccccgggtctttaattggagatgatcaaatttataatacaattgttacagcacatgcttttattataattttttttatagtaatacctattataatt	157	2	delete
aatctgagctggaatagtaggaacttctttaagattattaattcgagctgaattaggaaatcctggttctttaatcggagatgatcaaatttataatactattgttacagcacatgcttttattataattttttttatagttatacctattataatt	157	2	delete
aatctgagctggaatagtaggaacttctttaagattattaattcgagctgaattaggaaatcctggttctttaattggagatgatcaaatttataatactattgttacagcacatgcttttattataatttttttatagttatacctattataatt	156	7	delete
aatctgagctggaatagtaggaacttctttaagattattaattcgagctgaattaggaaatcctggttctttaattggagatgatcaaatttataatactattgttacagcacatgcttttattataattttttttatagttatacctattataat	156	9	delete
aatctgagctggaatagtaggaacttctttaagattattaattcgagctgaattaggaaatcctggttctttaattggagatgatcaaatttataatactattgttacagcacatgcttttattataattttttttatagttatacctattataatc	157	2	delete
aatctgagctggaatagtaggaacttctttaagattattaattcgagctgaattaggaaatcctggttctttaattggagatgatcaaatttataatactattgttatagcacatgcttttattataattttttttatagttatacctattataatt	157	3	delete
aatctgagctggaatagtaggaacttctttaagattattaattcgagctggattaggaaatcctggttctttaattggagatgatcaaatttataatactattgttacagcacatgcttttattataattttttttatagttatacctattataat	156	2	delete
aatctgagctggagtagtaggaacttctttaagattattaattcgagctgaattaggaaatccaggatcattaattggagatgatcaaatttataatactattgttacagctcatgcttttattataattttttttatagttataccaattataatt	157	3	delete
aatctgagctggtatagtcggaacttcattaagattattaatccgagcagaattaggaactcctggatctttaattggggatgatcaaatttataacactattgtaacagcacatgcttttattataattttttttatagttatacctattataatt	157	8	delete
aatctgagctggtatagttggaacttcattaagattactaatccgagcagaattaggaactcctggatctttaattggggatgatcaaatttataacactattgtaacagcacatgcttttattataattttttttatagttatacctattataatt	157	4	delete
aatctgagctggtatagttggaacttcattaagattattaatccgagcagaactaggaactcctggatctttaattggggatgatcaaatttataacactattgtaacagcacatgcttttattataatttttttatagttatacctattataatt	156	4	delete
aatctgagctggtatagttggaacttcattaagattattaatccgagcagaactaggaactcctggatctttaattggggatgatcaaatttataacactattgtaacagcacatgcttttattataattttttttatagttatacctattataat	156	3	delete
aatctgagctggtatagttggaacttcattaagattattaatccgagcagaactaggaactcctggatctttaattggggatgatcaaatttataacactattgtaacagcacatgcttttattataattttttttatagttatacctattataatt	157	44	delete
aatctgagctggtatagttggaacttcattaagattattaatccgagcagaattaggaactcctggatctttaatcggggatgatcaaatttataacactattgtaacagcacatgcttttattataattttttttatagttatacctattataatt	157	4	delete
aatctgagctggtatagttggaacttcattaagattattaatccgagcagaattaggaactcctggatctttaattggagatgatcaaatttataacactattgtaacagcacatgcttttattataattttttttatagtaataccaattataatt	157	1	delete
aatctgagctggtatagttggaacttcattaagattattaatccgagcagaattaggaactcctggatctttaattggagatgatcaaatttataacactattgtaacagcacatgcttttattataattttttttatagttatacctattataatt	157	216	delete
aatctgagctggtatagttggaacttcattaagattattaatccgagcagaattaggaactcctggatctttaattggagatgatcaaatttataacactattgtaacagcacatgcttttattataatttttttttatagttatacctattataatt	158	3	delete
aatctgagctggtatagttggaacttcattaagattattaatccgagcagaattaggaactcctggatctttaattggagatgatcaaatttataatactattgtaacagcacatgcttttattataattttttttatagttatacctattataatt	157	2	delete
aatctgagctggtatagttggaacttcattaagattattaatccgagcagaattaggaactcctggatctttaattggggatgatcaaacttataacactattgtaacagcacatgcttttattataattttttttatagttatacctattataatt	157	2	delete
aatctgagctggtatagttggaacttcattaagattattaatccgagcagaattaggaactcctggatctttaattggggatgatcaaatttataacactattgtaacagcacatgctcttattataattttttttatagttatacctattataatt	157	3	delete
aatctgagctggtatagttggaacttcattaagattattaatccgagcagaattaggaactcctggatctttaattggggatgatcaaatttataacactattgtaacagcacatgcttttactataattttttttatagttatacctattataatt	157	4	delete
aatctgagctggtatagttggaacttcattaagattattaatccgagcagaattaggaactcctggatctttaattggggatgatcaaatttataacactattgtaacagcacatgcttttattataattctttttatagttatacctattataatt	157	3	delete
aatctgagctggtatagttggaacttcattaagattattaatccgagcagaattaggaactcctggatctttaattggggatgatcaaatttataacactattgtaacagcacatgcttttattataattttttttatagttatacctattataat	156	31	delete
aatctgagctggtatagttggaacttcattaagattattaatccgagcagaattaggaactcctggatctttaattggggatgatcaaatttataacactattgtaacagcacatgcttttattataattttttttatagttatacctattataatt	157	773	delete
aatctgagctggtatagttggaacttcattaagattattaatccgagcagaattaggaactcctggatctttaattggggatgatcaaatttataacactattgtaacagcacatgcttttattataattttttttatagttatgcctattataatt	157	9	delete
aatctgagctggtatagttggaacttcattaagattattaatccgagcagaattaggaactcctggatctttaattggggatgatcaaatttataacactattgttacagcccatgctttcattataattttttttatagttatacctattataatt	157	4	delete
aatctgagctggtatagttggaacttcattaagattattaatccgagcagaattaggaactcctggatctttaattggggatgatcaaatttatagcactattgtaacagcacatgcttttattataattttttttatagttatacctattataatt	157	2	delete
aatctgagctggtatagttggaacttcattaagattattaatccgagcagaattaggaactcctggatctttaattggggatggtcaaatttataacactattgtaacagcacatgcttttattataattttttttatagttatacctattataat	156	2	delete
aatctgagctggtatagttggaacttcattaagattattaatccgagcagagttaggaactcctggatctttaattggggatgatcaaatttataacactattgtaacagcacatgcttttattataattttttttatagttatacctattataatt	157	2	delete
aatctgagctggtatagttggaacttcattaagattattaatccgagcaggattaggaactcctggatctttaattggagatgatcaaatttataacactattgtaacagcacatgcttttattataattttttttatagttatacctattataatt	157	2	delete
aatctgagctggtatagttggaacttcattaagattattagtccgagcagaattaggaactcctggatctttaattggggatgatcaaatttataacactattgtaacagcacatgcttttattataattttttttatagttatacctattataat	156	2	delete
aatctgatcaggaataattggatcatcattaagtattattattcgattagaattaagacaaattaattcaattattaataataatcaactatataatgtaattgttacaattcatgcttttattataattttttttataactataccaattgtaatt	157	19	delete
aatctgatcaggaataattggatcttcattaagaattttaattcgattagagttaagacaaattaattcaattattaataataatcaattatataatgttattgttacaattcatgcctttattataattttctttataactatacctattgttatt	157	5	delete
aatctgatcaggaatagtaggaacttcactaagaatattaattcgattagaattaggaactccaagaaatttaattggaaatgaccaaatctataacgtaattgttactgctcatgcttttatcataattttttttatggtaataccaattttaatt	157	2	delete
aatctgatcaggaatagtaggaacttcactaagaatattaattcgattagaattaggaactccaagaaatttaattggaaatgaccaaatctataacgtagttgttactgctcatgcttttatcataattttttttatagtaataccaattataatt	157	2	delete
aatctgatcaggaatagtaggaacttcactaagaatattaattcgattagaattaggaactccaagaaatttaattggaaatgaccaaatctataacgtagttgttactgctcatgcttttatcataattttttttatagttatacctattataatt	157	2	delete
aatctgatcaggaatagtaggaacttcactaagaatattaattcgattagaattaggaactccaagaaatttaattggaaatgaccaaatctataacgtagttgttactgctcatgcttttatcataattttttttatggtaataccgattttaatt	157	3	delete
aatctgatcaggaatagtaggaacttcactaagaatattaattcgattagaattaggaactccaagaaatttaattggaaatggccaaatctataacgtagttgttactgctcatgcttttatcataattttttttatggtaataccaattttaatt	157	2	delete
aatctgatcaggattagtaggattgtctttaagtttaattattcgattagaattaagtcaatcttcccctctactaataaatgatcagatttataatagaattgttacagctcatgcttttattataattttttttataactatgccaattattatt	157	5	delete
aatctgatctggattagtaggtacaagattaagtttattgattcgagctgaattaggtcaaccaggttctttaattggtgacgatcaaatttataatgtaattgttacagcacatgcttttattataattttctttatagtaatacctattgtaatt	157	2	delete
aatctgatctggattagtaggtacaagattaagtttattgattcgagctgaattaggtcaaccaggttctttaattggtgatgatcaaatttataatgtaattgttacagcacatgcttttattataattttctttatagtaatacctattgtaatt	157	17	delete
aatctgatctggattagtaggtacaagattaagtttattgattcgagctgaattaggtcaaccaggttctttaattggtgatgatcaaatttataatgtaattgttacagcacatgcttttattataattttttttatagtaatacctattgtaatt	157	27	delete
aatctgatctggattagtaggtacaagattaagtttattgattcgggctgaattaggtcaaccaggttctttaattggtgatgatcaaatttataatgtaattgttacagcacatgcttttattataattttctttatagtgatacctattgtaatt	157	3	delete
aatctgatctggattagtaggtacaagcttaagtttattaatccgagcagaattaggaactcctggatctttaattggggatgatcaaatttataatactattgtaacagcacatgcttttattataattttttttatagttatacctattataatt	157	2	delete
aatctgatctggattagtaggtacaagcttaagtttattaattcgagctgaattaggaaaccccgggtctttaattggagatgatcaaatttataacacaattgttacagcacatgcttttattataattttttttatagtaatacctattataatt	157	3	delete
aatctgatctggattagtaggtacaagcttaagtttattaattcgggctgaattaggtcaaccaggttcattaattggagatgaccaaatttataatactattgtaacagcacatgcttttattataattttttttatagttatacctattataatt	157	2	delete
aatctgatctggattagtaggtacaagcttaagtttattaattcgggctgaattaggtcaaccaggttcattaattggagatgaccaaatttataatgttattgttactgcacatgcttttattataattttttttatagttatacctattgtaatt	157	2	delete
aatctgatctggattagtaggtacaagcttaagtttattaattcgggctgaattaggtcaaccaggttcattaattggagatgaccaaatttataatgttattgttactgctcatgcttttattataattttttttatagtaataccaattataatt	157	3	delete
aatctgatctggattagtaggtacaagcttaagtttattaattcgggctgaattaggtcaaccaggttcattaattggagatgaccaaatttataatgttattgttactgctcatgcttttattataattttttttatagtaatacctattataatt	157	30	delete
aatctgatctggattagtaggtacaagcttaagtttattaattcgggctgaattaggtcaaccaggttcattaattggagatgaccaaatttataatgttattgttactgctcatgcttttattataattttttttatagttatacctattataatt	157	26	delete
aatctgatctggattagtaggtacaagcttaagtttattaattcgggctgaattaggtcaaccaggttcattaattggagatgaccaaatttataatgttattgttactgctcatgcttttattataattttttttatagttatacctattgtaat	156	5	delete
aatctgatctggattagtaggtacaagtttaagtttattaattcgagctgaattaggtcaaccaggttcattaattggagatgaccaaatttataatactattgttacagctcatgcatttattataattttttttatagttatgcctattataatt	157	2	delete
aatctgatctggattagtaggtacaagtttaagtttattaattcgagctgaattaggtcaaccaggttcattaattggagatgaccaaatttataatgttattgttactgcacatgcttttattataattttttttatagtaatacctattataatt	157	7	delete
aatctgatctggattagtaggtacaagtttaagtttattaattcgagctgaattaggtcaaccaggttcattaattggagatgaccaaatttataatgttattgttactgcacatgcttttattataattttttttatagttatacctattgtaatt	157	116	delete
aatctgatctggattagtaggtacaagtttaagtttattaattcgagctgaattaggtcaaccaggttcattaattggagatgaccaaatttataatgttattgttactgcacatgcttttattataattttttttatagttatgcctattataatt	157	7	delete
aatctgatctggattagtaggtacaagtttaagtttattaattcgagctgaattaggtcaaccaggttcattaattggagatgaccaaatttataatgttattgttactgcccatgcttttattataattttttttatagtaatacctattataatt	157	2	delete
aatctgatctggattagtaggtacaagtttaagtttattaattcgagctgaattaggtcaaccaggttcattaattggagatgaccaaatttataatgttattgttactgcccatgcttttattataattttttttatagttatacctattataatt	157	2	delete
aatctgatctggattagtaggtacaagtttaagtttattaattcgagctgaattaggtcaaccaggttcattaattggagatgaccaaatttataatgttattgttactgcccatgcttttattataattttttttatagttatacctattgtaatt	157	108	delete
aatctgatctggattagtaggtacaagtttaagtttattaattcgagctgaattaggtcaaccaggttcattaattggagatgaccaaatttataatgttattgttactgctcatgcttttattataattttctttatagtaatacctattgtaatt	157	2	delete
aatctgatctggattagtaggtacaagtttaagtttattaattcgagctgaattaggtcaaccaggttcattaattggagatgaccaaatttataatgttattgttactgctcatgcttttattataatttttttatagttatacctattgtaatt	156	2	delete
aatctgatctggattagtaggtacaagtttaagtttattaattcgagctgaattaggtcaaccaggttcattaattggagatgaccaaatttataatgttattgttactgctcatgcttttattataattttttttatagttatacctattataatt	157	3	delete
aatctgatctggattagtaggtacaagtttaagtttattaattcgagctgaattaggtcaaccaggttcattaattggagatgaccaaatttataatgttattgttactgctcatgcttttattataattttttttatagttatacctattgtaat	156	5	delete
aatctgatctggattagtaggtacaagtttaagtttattaattcgagctgaattaggtcaaccaggttcattaattggagatgaccaaatttataatgttattgttactgctcatgcttttattataattttttttatagttatacctattgtaatt	157	125	delete
aatctgatctggattattaggaactagtttaagtttattaatccgggcagaactaggtcaacctggctcattaattggagatgatcaaatttataatgtaattgttacagctcatgccttcattataattttttttatagttataccaattgttatt	157	6	delete
aatctgatctggattattaggaactagtttaagtttattaatccgggcagaactaggtcaacctggctcattaattggagatgatcaaatttataatgtaattgttacagctcatgccttcattataatttttttttatagttataccaattgttatt	158	11	delete
aatctgggctggtatagttggaacttcattaagattattaatccgagcagaattaggaactcctggatctttaattggagatgatcaaatttataacactattgtaacagcacatgcttttattataattttttttatagttatacctattataatt	157	2	delete
aatctgtgctggaataattggaacatctttaagacttttaattcgagccgaattaggaaccccaggatccttaattggagatgaccaaatttataatactattgtaacagctcatgcttttattataattttttttatagttatacctattataatt	157	3	delete
aatgtggtctgctttttttggtacttctttatcttacttggttcggttggaactaagacagcccggtgattttgtaggttctgatcatttttacaacgtagttgtaactgctcatgcttttgttataattttttttgctgttatacctgttttaatt	157	2	delete
aattagctggtatagttggaacttcattaagattattaatccgagcagaattaggaactcctggatctttaattggagatgatcaaatttataacactattgtaacagcacatgcttttattataattttttttatagttatacctattataatt	155	2	delete
aattcgagcaggaataattggaacatcattaagtctattaattcgagcagaattaggaaatcccggccaattaattggagacgaccaaatttataatactattgtaacagctcacgcttttattataattttttttatagtaataccaattataatt	157	2	delete
aattcgagcaggaataattggaacatcattaagtctattaattcgagcagagttaggaaatcccggtcaattaattggagatgaccaaatttataatactattgtaacggctcacgcttttattataattttttttatagtaataccaattataatt	157	2	delete
aattcgagcaggaatagtaggaacttctttaagattactaattcgagctgaattaggaaatccaggatctttaattggagatgatcaaatttataatactattgttacagctcatgcttttattataattttttttatagtaatacccattataatt	157	2	delete
aattcgagcaggaatagtaggaacttctttaagattattaattcgagctgaattaggaaatccaggatctttaattggagatgatcaaatttataatactattgttacagctcatgcttttattataattttttttatggtaatacccattataatt	157	13	delete
aattcgagcaggaatagtaggaacttctttaagattattaattcgagctgaattaggaaatccaggatctttaattggagatgatcaaatttataatactattgttacggctcatgcttttattataattttttttatggtaatacccattataatt	157	20	delete
aattcgagccggtatagtaggtacttcactaagattattaattcgagctgaattaggaaatcctggatcattaattggagatgatcaaatttataacactattgttacagcccatgctttcattataattttttttatagttatacctattataatt	157	2	delete
aattcgagccggtatagtaggtacttcattaagattattaatccgagctgaattaggaaatcctggatcattaattggagatgatcaaatttataacactattgttacagcccatgctttcattataattttttttatagttatacctattataatt	157	3	delete
aattcgagccggtatagtaggtacttcattaagattattaattcgagctgaattaggaaatcctggatcatcaattggagatgatcaaatttataacactattgttacagcccatgctttcattataattttttttatagttatacctattataatt	157	3	delete
aattcgagctggaataatcggaacttctctaagaataattattcgaactgaattaggtataaccgaatcattaattaaaaatgatcaaatttataatgttttagtaactgctcatgcttttattataattttttttatagtaataccaattataatt	157	2	delete
aattcgagctggaatagtaggaacttcactaagtttattaatccgagcagaattaggaactcctggatctttaattggagatgatcaaatttataacactattgtaacagcacatgcttttattataattttttttatagttatacctattataatt	157	2	delete
aattcgagctggaatagtaggaacttcactaagtttattaattcgagctgaattaggaaaccccgggtctttaattggagatgatcaaatttataacacaatcgttacagcacatgcttttattataattttttttatagtaatacctattataatt	157	2	delete
aattcgagctggaatagtaggaacttcactaagtttattaattcgagctgaattaggaaaccccgggtctttaattggagatgatcaaatttataacacaattgttacagcacatgcttttattataatcttttttatagtaatacctattataatt	157	3	delete
aattcgagctggaatagtaggaacttcactaagtttattaattcgagctgaattaggaaaccccgggtctttaattggagatgatcaaatttataacacaattgttacagcacatgcttttattataattttttttatagtaatacctattataat	156	40	delete
aattcgagctggaatagtaggaacttcactaagtttattaattcgagctgaattaggaaaccccgggtctttaattggagatgatcaaatttataacacaattgttacagcacatgcttttattataattttttttatagtaatacctattataatt	157	417	delete
aattcgagctggaatagtaggaacttcactaagtttattaattcgagctgaattaggaaaccccgggtctttaattggagatgatcaaatttataacacaattgttacagcacatgcttttattataattttttttatagtaatacctattatgatt	157	2	delete
aattcgagctggaatagtaggaacttcactaagtttattaattcgagctgaattaggaaaccccgggtctttaattggagatgatcaaatttataacgcaattgttacagcacatgcttttattataattttttttatagtaatacctattataatt	157	3	delete
aattcgagctggaatagtaggaacttcactaagtttattaattcgagctgaattaggaaaccccgggtctttaattggagatgatcaagtttataacacaattgttacagcacatgcttttattataattttttttatagtaatacctattataatt	157	2	delete
aattcgagctggaatagtaggaacttcactaagtttattaattcgagctgaattaggaaaccccgggtctttaattggagatgatcagatttataacacaattgttacagcacatgcttttattataattttttttatagtaatacctattataatt	157	2	delete
aattcgagctggaatagtaggaacttctttaagattattaattcgagctgaattaggaaatcctggttctttaattggagatgatcaaatctataatactattgttacagcacatgcttttattataattttttttatagttatacctattataatt	157	2	delete
aattcgagctggaatagtaggaacttctttaagattattaattcgagctgaattaggaaatcctggttctttaattggagatgatcaaatttataatactattgttacagcacatgctttcattataattttttttatagttatacctattataatt	157	3	delete
aattcgagctggaatagtaggaacttctttaagattattaattcgagctgaattaggaaatcctggttctttaattggagatgatcaaatttataatactattgttacagcacatgcttttattataattttttttatagttatacctattataatt	157	156	delete
aattcgagctggaatagttggtacatctttaagattactaattcgagcagaattaggaacccctggatctttaattggtgatgatcaaatttataatactattgttacagctcatgcatttattataattttttttatagttatacctattataatt	157	2	delete
aattcgagctggtatagttgaaacttcattaagattattaatccgagcagaattaggaactcctggatctttaattggggatgatcaaatttataacactattgtaacagcacatgcttttattataattttttttatagttatacctattataatt	157	2	delete
aattcgagctggtatagttggaacttaattaagattattaatccgagcagaattaggaactcctggatctttaattggggatgatcaaatttataacactattgtaacagcacatgcttttattataattttttttatagttatacctattataatt	157	2	delete
aattcgagctggtatagttggaacttcattaagattattaatccgagcagaattaggaacccctggatctttaattggtgatgatcaaatttataatactattgttacagctcatgcatttattataattttttttatagttatgcctattataatt	157	6	delete
aattcgagctggtatagttggaacttcattaagattattaatccgagcagaattaggaactcctggatctttaattggagatgatcaaatttataacactattgtaacagcacatgcttttattataattttctttatagttatacctattataatt	157	2	delete
aattcgagctggtatagttggaacttcattaagattattaatccgagcagaattaggaactcctggatctttaattggagatgatcaaatttataacactattgtaacagcacatgcttttattataattttttttatagttatacctattataa	155	2	delete
aattcgagctggtatagttggaacttcattaagattattaatccgagcagaattaggaactcctggatctttaattggagatgatcaaatttataacactattgtaacagcacatgcttttattataattttttttatagttatacctattataatc	157	4	delete
aattcgagctggtatagttggaacttcattaagattattaatccgagcagaattaggaactcctggatctttaattggagatgatcaaatttataacactattgtaacagcacatgcttttattataattttttttatagttatacctattataatt	157	178	delete
aattcgagctggtatagttggaacttcattaagattattaatccgagcagaattaggaactcctggatctttaattggggacgatcaaatttataacactattgtaacagcacatgcttttattataattttttttatagttatacctattataatt	157	7	delete
aattcgagctggtatagttggaacttcattaagattattaatccgagcagaattaggaactcctggatctttaattggggatgatcaaatttataacactactgtaacagcacatgcttttattataattttttttatagttatacctattataatt	157	3	delete
aattcgagctggtatagttggaacttcattaagattattaatccgagcagaattaggaactcctggatctttaattggggatgatcaaatttataacactattgcaacagcacatgcttttattataattttttttatagttatacctattataatt	157	2	delete
aattcgagctggtatagttggaacttcattaagattattaatccgagcagaattaggaactcctggatctttaattggggatgatcaaatttataacactattgtaacagcacatgcttttactataattttttttatagttatacctattataatt	157	2	delete
aattcgagctggtatagttggaacttcattaagattattaatccgagcagaattaggaactcctggatctttaattggggatgatcaaatttataacactattgtaacagcacatgcttttatcataattttttttatagttatacctattataatt	157	80	delete
aattcgagctggtatagttggaacttcattaagattattaatccgagcagaattaggaactcctggatctttaattggggatgatcaaatttataacactattgtaacagcacatgcttttattacaattttttttatagttatacctattataatt	157	2	delete
aattcgagctggtatagttggaacttcattaagattattaatccgagcagaattaggaactcctggatctttaattggggatgatcaaatttataacactattgtaacagcacatgcttttattataatttttttatagttatacctattataatt	156	23	delete
aattcgagctggtatagttggaacttcattaagattattaatccgagcagaattaggaactcctggatctttaattggggatgatcaaatttataacactattgtaacagcacatgcttttattataattttttttacagttatacctattataatt	157	3	delete
aattcgagctggtatagttggaacttcattaagattattaatccgagcagaattaggaactcctggatctttaattggggatgatcaaatttataacactattgtaacagcacatgcttttattataattttttttatagtaatacctattataatt	157	4	delete
aattcgagctggtatagttggaacttcattaagattattaatccgagcagaattaggaactcctggatctttaattggggatgatcaaatttataacactattgtaacagcacatgcttttattataattttttttatagttatacctattacaatt	157	1	delete
aattcgagctggtatagttggaacttcattaagattattaatccgagcagaattaggaactcctggatctttaattggggatgatcaaatttataacactattgtaacagcacatgcttttattataattttttttatagttatacctattataatc	157	9	delete
aattcgagctggtatagttggaacttcattaagattattaatccgagcagaattaggaactcctggatctttaattggggatgatcaaatttataacactattgtaacagcacatgcttttattataatttttttttatagttatacctattataatt	158	3	delete
aattcgagctggtatagttggaacttcattaagattattaatccgagcagaattaggaactcctggatctttaattggggatgatcaaatttataacactattgtgacagcacatgcttttattataattttttttatagttatacctattataatt	157	2	delete
aattcgagctggtatagttggaacttcattaagattattaatccgagcagaattaggaacttctggatctttaattggggatgatcaaatttataacactattgtaacagcacatgcttttattataattttttttatagttatacctattataatt	157	2	delete
aattcgagctggtatagttggaacttcattaagattattaattcgagctgaattaggaaatcctggatcattaattggagatgatcaaatttataacactattgttacagcccatgctttcattataattttttttatagttatacctattataatt	157	4	delete
aattcgagctggtatagttggaacttcattaaggttattaatccgagcagaattaggaactcctggatctttaattggggatgatcaaatttataacactattgtaacagcacatgcttttattataattttttttatagttatacctattataatt	157	3	delete
aattcgagctggtatagttggagcttcattaagattattaatccgagcagaattaggaactcctggatctttaattggggatgatcaaatttataacactattgtaacagcacatgcttttattataattttttttatagttatacctattataatt	157	5	delete
aattcgatcaggaatagtaggaacttcattaagattgttaattcgagctgaattaggaaaccccggatctttaattggagatgatcaaatttataatactattgttacagctcatgcatttattataattttttttatagtaatgccaattataatt	157	16	delete
aattcgatcaggaatattaggaacttcactaagtttattaattcgtgcagaattaggaaacccaggatctttaattggagatgatcaaatttataatacaattgtgaccgctcatgcatttattataattttctttatagttatacctattgttatt	157	21	delete
aattcgatctggattagtaggtacaagattaagtttattgattcgagctgaattaggtcaaccaggttctttaattggtgatgatcaaatttataatgtaattgttacagcacatgcttttattataattttctttatagtaatacctattgtaatt	157	27	delete
aattcgggctggaatagtaggaacttctttaagattattaattcgagctgaattaggaaatcctggttctttaattggagatgatcaaatttataatactattgttacagcacatgcttttattataattttttttatagttatacctattataatt	157	2	delete
aattcgggctggtatagttggaacttcattaaggttattaattcgagctgaattaggaacccccggatctttaattggagatgatcaaatttataacactattgtaacagctcatgcttttattataattttttttatagttatacctattataatt	157	4	delete
aattgagcaggaatagtaggaacatctttaagtttattaattcgagctgaattaggaaatccaggttcattaattggagatgatcaaatttataatactattgtaacagcccatgcatttattataattttttttatagttatacctattataatt	156	2	delete
aattggagcaggaataattggaacatcattaagtctattaattcgagcagagttaggaaatcccggtcaattaattggagatgaccaaatttacaatactattgtaacagctcacgcttttattataattttttttatagtaataccaattataat	156	3	delete
aattggagctggaatagtaggaacttctttaagattattaattcgagctgaattaggaaatcctggttctttaattggagatgatcaaatttataatactattgttacagcacatgcttttattataattttttttatagttatacctattataatt	157	3	delete
aattggagctggtatagttggaacttcattaagattattaatccgagcagaattaggaactcctggatctttaattggggatgatcaaatttataacactattgtaacagcacatgcttttattataattttttttatagttatacctattataatt	157	40	delete
aattggagctggtatagttggaacttcattaagattattaatccgagcagaattaggaactcctggatctttaattggggatggtcaaatttataacactattgtaacagcacatgcttttattataattttttttatagttatacctattataatt	157	2	delete
aatttaagcaggaataattggaacatctttaagtttattaattcgagctgaattaggtaatcctggatctttaattggagatgatcaaatttataatactattgttacagctcatgcttttattataattttttttatagtaatgccaattataatt	157	18	delete
aatttaagcaggaatagtaggaacttcattaagattattaattcgagctaaattaggaaccccaggatctttaattggagatgatcaaatttataatactattgttacagctcatgcttttattataattttttttatggttatacctattataatt	157	8	delete
aatttaagcaggaatagtaggaacttctttaagattattaattcgagctgaattaggaaatccaggatctttaattggagatgatcaaatttataatactattgttacggctcatgcttttattataatttttttatggtaatacccattataatt	156	2	delete
aatttaagcaggaatagtaggaacttctttaagtttattaattcgagcagaattaggtaatcctggatctttaattggagatgatcaaatttataatactattgttacagctcatgcttttattataattttttttatagttataccaattataat	156	2	delete
aatttaagcaggaatagttggaacatctttaagattattaattcgagctgaattgggtaatcccggatctttaattggggatgatcaaatttataatactattgtcacagcacatgcttttattataattttttttatagtaatacctattataatt	157	3	delete
aatttaagccggtatagtaggcacttcattaagattattaattcgagctgaattaggaaatcctggatcattaattggagatgatcaaatttataacactattgttacagcccatgctttcattataattttttttatagttatacctattataatt	157	2	delete
aatttaagccggtatagtaggtacttcattaagattattaattcgagctgaattaggaaatcctggaccattaattggagatgatcaaatttataacactattgttacagcccatgctttcattataattttttttatagttatacctattataatt	157	2	delete
aatttaagccggtatagtaggtacttcattaagattattaattcgagctgaattaggaaatcctggatcattaattggaaatgatcaaatttataacactattgttacagcccatgctttcattataattttttttatagttatacctattataatt	157	3	delete
aatttaagccggtatagtaggtacttcattaagattattaattcgagctgaattaggaaatcctggatcattaattggagatgatcaaatttataacactattgttacagcccatgctttcattataattttttttatagtcatacctattataatt	157	2	delete
aatttaagccggtatagtaggtacttcattaagattattaattcgagctgaattaggaaatcctggatcattaattggagatgatcaaatttataacactattgttacagcccatgctttcattataattttttttatagttatacctatcataatt	157	2	delete
aatttaagccggtatagtaggtacttcattaagattattaattcgagctgaattaggaaatcctggatcattaattggagatgatcaaatttataacactattgttacagcccatgctttcattataattttttttatagttatacctattataatt	157	159	delete
aatttaagccggtatagtaggtacttcattaagattattaattcgagctgaattaggaaatcctggatcattaattggggatgatcaaatttataacactattgtaacagcacatgcttttattataattttttttatagttatacctattataatt	157	2	delete
aatttaagccggtatagtaggtacttcattaagattattaattcgagctgaattaggagatcctggatcattaattggagatgatcaaatttataacactattgttacagcccatgctttcattataattttttttatagttatacctattataatt	157	2	delete
aatttaagctggaatagtaggaacctcactaagtttattaattcgagctgaattaggaaaccccgggtctttaattggagatgatcaaatttataacacaattgttacagcacatgcttttattataattttttttatagtaatacctattataatt	157	4	delete
aatttaagctggaatagtaggaacttcactaagtttattaattcgagctgaattaggaaaccccgggtctttaattggagatgatcaaatttataacacaattgttacagcacatgcttttattataattttttttatagtaatacctattataatt	157	112	delete
aatttaagctggaatagtaggaacttcactaagtttattaattcgagctgaattaggaaaccccgggtctttaattggagatgatcaaatttataacacaattgttacagcacatgcttttattataattttttttatagtagtacctattataat	156	2	delete
aatttaagctggaatagtaggaacttcactaagtttattaattcgagctgaattaggaaaccccgggtctttaattggagatgatcaaatttataacacaattgttacagcacatgcttttattataattttttttatagttatacctattataatt	157	3	delete
aatttaagctggaatagtaggaacttctttaagattattaattcgagctgaattaggaaatcctggttctttaattggagatgatcaaatttataatactattgttacagcacatgcttttattataattttttttatagtaatacctattataatt	157	2	delete
aatttaagctggaatagtaggaacttctttaagattattaattcgagctgaattaggaaatcctggttctttaattggagatgatcaaatttataatactattgttacagcacatgcttttattataattttttttatagttatacctattataatt	157	113	delete
aatttaagctggtatagtcggaacttcattaagattattaatccgagcagaattaggaactcctggatctttaattggggatgatcaaatttataacactattgtaacagcacatgcttttattataattttttttatagttatacctattataatt	157	2	delete
aatttaagctggtatagttggaacttcattaagattattaatccgagcagaattaggaactcctggatctttaattgaggatgatcaaatttataacactattgtaacagcacatgcttttattataattttttttatagttatacctattataatt	157	2	delete
aatttaagctggtatagttggaacttcattaagattattaatccgagcagaattaggaactcctggatctttaattggagatgatcaaatttataacactattgtaacagcacatgcttttattataattttttttatagttatacctattataatt	157	123	delete
aatttaagctggtatagttggaacttcattaagattattaatccgagcagaattaggaactcctggatctttaattggagatgatcaaatttataacactattgtaacagcacatgcttttattataattttttttatagttatacctgttataatt	157	3	delete
aatttaagctggtatagttggaacttcattaagattattaatccgagcagaattaggaactcctggatctttaattggagatgatcaagtttataacactattgtaacagcacatgcttttattataattttttttatagttatacctattataatt	157	2	delete
aatttaagctggtatagttggaacttcattaagattattaatccgagcagaattaggaactcctggatctttaattggggatgatcaaatttataacactattgtaacagcacatgcttttattataattttttttatagttatacctatcataatt	157	3	delete
aatttaagctggtatagttggaacttcattaagattattaatccgagcagaattaggaactcctggatctttaattggggatgatcaaatttataacactattgtaacagcacatgcttttattataattttttttatagttatacctattataatt	157	166	delete
aatttaagctggtatagttggaacttcattaagattattaatccgagcagaattaggaactcctggatctttaattggggatgatcaaatttataacactattgtaactgcacatgcttttattataattttttttatagttatacctattataatt	157	2	delete
aatttaagctggtatagttggaacttcattaagattattaatccgagcagaattaggaactcctggatctttaattggggatgatcaaatttataatactattgtaacagcacatgcttttattataatttttttcatagttatacctattataatc	157	2	delete
aatttaagctggtatagttggaacttcattaagattattaatccgagcagaattaggaactcctggatctttaattggggatgatcaaatttataatactattgtaacagcacatgcttttattataattttttttatagttatacctattataatt	157	4	delete
aatttaagctggtatagttggaacttcattaagattattaatccgagcagaattagggactcctggatctttaattggggatgatcaaatttataacactattgtaacagcacatgcttttattataattttttttatagttatacctattataatt	157	2	delete
aatttaagctggtatagttggaacttcattaagattattaatccgatcagaattaggaactcctggatctttaattggggatgatcaaatttataacactattgtaacagcacatgcttttattataattttttttatagttatacctattataatt	157	2	delete
aatttaatcaggaatagtaggtacatctttaagccttttaattcgtgctgaattaggtactcctggatctttaattggagatgatcaaatttataatactattgttactggacatgcttttattataattttttttatagtaatacctattataatt	157	9	delete
aatttaatctggattagtaggtacaagattaagtttattgattcgagctgaattaggtcaaccaggttctttaattggtgatgatcaaatttataatgtaattgttacagcacatgcttttattataattttctttatagtaatacctattgtaatt	157	10	delete
aatttaatctggattagtaggtacaatattaagtttattgattcgagctgaattaggtcaaccaggttctttaattggtgatgatcaaatttataatgtaattgttacagcacatgcttttattataattttctttatagtaatacctattgtaatt	157	3	delete
aatttaatctggtatagttggaacttcattaagattattaatccgagcagaattaggaactcctggatctttaattggggatgatcaaatttataacactattgtaacagcacatgcttttattataattttttttatagttatacctattataatt	157	3	delete
aatttgaacaggaataattggaacatctttaagtttattaattcgagctgaattaggtaatcctggatctttaattggagatgatcaaatttataatactattgttacagctcatgcttttattataattttttttatagtaatgccaattataatt	157	6	delete
aatttgaacaggaatagtaggaacttctttaagattattaattcgagctgagttaggaaatccaggatctttaattggagatgatcaaatttataatactattgttacagctcatgcttttattataattttttttatggtaatacccattataatt	157	2	delete
aatttgaacaggaatagtaggaacttctttaagtttattaattcgagcagaattaggtaatccaggatctttaattggagatgaccaaatttataatactattgttacagcacacgcttttattataattttttttatagttatacctattataatt	157	2	delete
aatttgaacaggaatattaggaacttcactaagtttattaattcgtgcagaattaggaaacccaggatctttaatcggagatgatcaaatttataatacaattgtgaccgctcatgcatttattataattttctttatagttatacctattgttatt	157	2	delete
aatttgaaccggtatagtaggtacttcattaagattattaattcgagctgaattaggaaatcctggatcattaattggagatgatcaaatttataacactattgtaacagcacatgcttttattataattttttttatagttatacctattataatt	157	2	delete
aatttgaaccggtatagtaggtacttcattaagattattaattcgagctgaattaggaaatcctggatcattaattggagatgatcaaatttataacactattgttacagcccatgctttcattataatcttttttatagttatacctattataatt	157	2	delete
aatttgaaccggtatagtaggtacttcattaagattattaattcgagctgaattaggaaatcctggatcattaattggagatgatcaaatttataacactattgttacagcccatgctttcattataattttttctatagttatacctattataatt	157	2	delete
aatttgaaccggtatagtaggtacttcattaagattattaattcgagctgaattaggaaatcctggatcattaattggagatgatcaaatttataacactattgttacagcccatgctttcattataattttttttatagttatacctattataa	155	3	delete
aatttgaaccggtatagtaggtacttcattaagattattaattcgagctgaattaggaaatcctggatcattaattggagatgatcaaatttataacactattgttacagcccatgctttcattataattttttttatagttatacctattataat	156	13	delete
aatttgaaccggtatagtaggtacttcattaagattattaattcgagctgaattaggaaatcctggatcattaattggagatgatcaaatttataacactattgttacagcccatgctttcattataattttttttatagttatacctattataatt	157	214	delete
aatttgaaccggtatagtaggtacttcattaagattattaattcgagctgaattaggaaatcctggatcattaattggagatgatcaaatttataacactattgttacagcccatgctttcattataattttttttatagttatgcctattataatt	157	5	delete
aatttgaaccggtatagtaggtacttcattaagattattaattcgagctgaattaggaaatcctggttctttaattggagatgatcaaatttataatactattgttacagcacatgcttttattataattttttttatagttatacctattataatt	157	2	delete
aatttgaaccggtatagtaggtacttcattaagattattaattcgagctgagttaggaaatcctggatcattaattggagatgatcaaatttataacactattgttacagcccatgctttcattataattttttttatagttatacctattataatt	157	2	delete
aatttgaaccggtgtagtaggtacttcattaagattattaattcgagctgaattaggaaatcctggatcattaattggagatgatcaaatttataacactattgttacagcccatgctttcattataattttttttatagttatacctattataatt	157	2	delete
aatttgaactggaatagtaggaacttcactaagtttattaattcgagctgaattaggaaaccccgggtctttaattggagatgatcaaatttataacacaattattacagcacatgcttttattataattttttttatagtaatacctattataatt	157	2	delete
aatttgaactggaatagtaggaacttcactaagtttattaattcgagctgaattaggaaaccccgggtctttaattggagatgatcaaatttataacacaattgctacagcacatgcttttattataattttttttatagtaatacctattataatt	157	2	delete
aatttgaactggaatagtaggaacttcactaagtttattaattcgagctgaattaggaaaccccgggtctttaattggagatgatcaaatttataacacaattgttacagcacatgcttttattataatttttttttatagtaatacctattataatt	158	3	delete
aatttgaactggaatagtaggaacttcactaagtttattaattcgagctgaattaggaaaccccgggtctttaattggagatgatcaaatttataatacaattgttacagcacatgcttttattataattttttttatagtaatacctattataatt	157	5	delete
aatttgaactggaatagtaggaacttcactaagtttattaattcgggctgaattaggaaaccccgggtctttaattggagatgatcaaatttataacacaattgttacagcacatgcttttattataattttttttatagtaatacctattataatt	157	7	delete
aatttgaactggaatagtaggaacttctttaagattattaattcgagctgaattaggaaatcctggatcattaattggagatgatcaaatttataacactattgttacagcccatgctttcattataattttttttatagttatacctattataatt	157	3	delete
aatttgaactggaatagtaggaacttctttaagattattaattcgagctggattaggaaatcctggttctttaattggagatgatcaaatttataatactattgttacagcacatgcttttattataattttttttatagttatacctattataatt	157	2	delete
aatttgaactggattagtaggtacaagattaagtttattaattcgagctgaattaggtcaaccaggttctttaattggtgatgatcaaatttataatgtaattgttacagcacatgcttttattataattttctttatagtaatacctattgtaatt	157	2	delete
aatttgaactggtatagtaggaacttcattaagattattaatccgagcagaattaggaactcctggatctttaattggagatgatcaaatttataacactattgtaacagcacatgcttttattataattttttttatagttatacctattataatt	157	2	delete
aatttgaactggtatagttggaacttcattaagattattaatccgagaagaattaggaactcctggatctttaattggggatgatcaaatttataacactattgtaacagcacatgcttttattataattttttttatagttatacctattataatt	157	2	delete
aatttgaactggtatagttggaacttcattaagattattaatccgagcagaattaggaactcctggacctttaattggggatgatcaaatttataacactattgtaacagcacatgcttttattataattttttttatagttatacctattataatt	157	2	delete
aatttgaactggtatagttggaacttcattaagattattaatccgagcagaattaggaactcctggatctttaattggagatgatcaaatttataacactattgtaacagcacatgcttttattataatttttttatagttatacctattataatt	156	6	delete
aatttgaactggtatagttggaacttcattaagattattaatccgagcagaattaggaactcctggatctttaattggagatgatcaaatttataatactattgtaacagcacatgcttttattataattttttttatagttatacctattataatt	157	8	delete
aatttgaactggtatagttggaacttcattaagattattaatccgagcagaattaggaactcctggatctttaattggggacgatcaaatttataacactattgtaacagcacatgcttttattataattttttttatagttatacctattataatt	157	3	delete
aatttgaactggtatagttggaacttcattaagattattaatccgagcagaattaggaactcctggatctttaattggggatgatcaaatttataacactattgcaacagcacatgcttttattataattttttttatagttatacctattataatt	157	1	delete
aatttgaactggtatagttggaacttcattaagattattaatccgagcagaattaggaactcctggatctttaattggggatgatcaaatttataacactattgtaacagcacatacttttattataattttttttatagttatacctattataatt	157	3	delete
aatttgaactggtatagttggaacttcattaagattattaatccgagcagaattaggaactcctggatctttaattggggatgatcaaatttataacactattgtaacagcacatgcttctattataattttttttatagttatacctattataatt	157	3	delete
aatttgaactggtatagttggaacttcattaagattattaatccgagcagaattaggaactcctggatctttaattggggatgatcaaatttataacactattgtaacagcacatgcttttattataatttttttcatagttatacctattataatt	157	2	delete
aatttgaactggtatagttggaacttcattaagattattaatccgagcagaattaggaactcctggatctttaattggggatgatcaaatttataacactattgtaacagcacatgcttttattataattttttttatagttatacctattataact	157	5	delete
aatttgaactggtatagttggaacttcattaagattattaatccgagcagaattaggaactcctggatctttaattggggatgatcaaatttataacactattgtaacagcacatgcttttattataattttttttatagttatgcctattataatt	157	2	delete
aatttgaactggtatagttggaacttcattaagattattaatccgagcagaattaggaactcctggatctttaattggggatgatcaaatttataacactattgtaacggcacatgcttttattataattttttttatagttatacctattataatt	157	5	delete
aatttgaactggtatagttggaacttcattaagattattaatccgagcagaattaggaactcctggatctttaattggggatgatcaatttataacactattgtaacagcacatgcttttattataattttttttatagttatacctattataatt	156	1	delete
aatttgaactggtatagttggaacttcattaagattattaattcgagcagaattaggaactcctggatctttaattggggatgatcaaatttataatactattgtaacagcacatgcttttattataattttttttatagttatacctattataatt	157	2	delete
aatttgaactggtatagttggaacttcattaaggttattaatccgagcagaattaggaactcctggatctttaattggggatgatcaaatttataacactattgtaacagcacatgcttttattataattttttttatagttatacctattataatt	157	2	delete
aatttgaagaggaatagtaggaacatcattaagattattaatccgagcagaattaggaactcctggatctttaattggagatgatcaaatttataacactattgtaatagcacatgcttttattataattttttttatagttatacctattataatt	157	2	delete
aatttgaagaggaatagtaggaacatctttaagattactaattcgagcagaattaggaacccctggatctttaattggtgatgatcaaatttataatactattgttacagctcatgcatttattataattttttttatagttatgcctattataatt	157	5	delete
aatttgaagaggaatagtaggaacatctttaagattattaatccgagcagaattaggaactcctggatctttaattggggatgatcaaatttataacactattgtaacagcacatgcttttatcataattttttttatagttatacctattataatt	157	2	delete
aatttgaagaggaatagtaggaacatctttaagattattaatccgagcagaattaggaactcctggatctttaattggggatgatcaaatttataacactattgtaacagcacatgcttttattataattttttttatagttatacctattataat	156	2	delete
aatttgaagaggaatagtaggaacatctttaagattattaattcgagctgaattaggaaatccaggatctctaattggtgatgatcaaatttataatactattgttacagcccatgcttttattataattttttttatagtaataccaattataatt	157	7	delete
aatttgaagaggaatagtaggaacatctttaagattattaattcgagctgaattaggaaatccaggatctttaattggagatgatcaaatttataatactattgttacggctcatgcttttattataattttttttatggtaatacccattataatt	157	21	delete
aatttgaagaggaatagtaggaacatctttaagattattaattcgagctgaattaggaaatccaggttctttaattggagatgatcaaatttacaatactattgtaacagcacatgcttttattataattttttttatagttatacctattataatc	157	3	delete
aatttgaagaggaatagtaggaacatctttaagtttattaatccgagcagaattaggaactcctggatctttaattggagatgatcaaatttataacactattgtaacagcacatgcttttattataattttttttatagttatacctattataatt	157	7	delete
aatttgaagaggaatagtaggaacatctttaagtttattaatccgagcagaattaggaactcctggatctttaattggggatgatcaaatttataacactattgtaacagcacatgcttttattataattttttttatagttatacctattataatt	157	9	delete
aatttgaagaggaatagtaggaacatctttaagtttattaattcgagcagaacttggtcatcctggggcattaattggggatgaccaaatttataatgttattgtaacagctcatgcatttattataattttttttatagttatacctattataatt	157	7	delete
aatttgaagaggaatagtaggaacatctttaagtttattaattcgagcagaattaggaacccctggatctttaattggtgatgatcaaatttataatactattgttacagctcatgcatttattataattttttttatagttatacctattataatt	157	3	delete
aatttgaagaggaatagtaggaacatctttaagtttattaattcgagcagaattaggaacccctggatctttaattggtgatgatcaaatttataatactattgttacagctcatgcatttattataattttttttatagttatgcctattataatt	157	4	delete
aatttgaagaggaatagtaggaacatctttaagtttattaattcgagcagaattaggaactcctggatctttaattggagatgatcaaatttataacactattgtaacagcacatgcttttattataattttttttatagttatacctattataatt	157	6	delete
aatttgaagaggaatagtaggaacatctttaagtttattaattcgagcagagttaggaaatcccggtcaattaattggagatgaccaaatttacaatactattgtaacagctcacgcttttattataattttttttatagtaataccaattataatt	157	6	delete
aatttgaagaggaatagtaggaacatctttaagtttattaattcgagctgaattaggaaatccaggatctctaattggtgatgatcaaatttataatactattgttacagcccatgcttttattataattttttttatagtaataccaattataatt	157	15	delete
aatttgaagaggaatagtaggaacatctttaagtttattaattcgagctgaattaggaaatccaggatctctaattggtgatgatcaaatttataatactattgttacagcccatgcttttattataattttttttatagttatacctattataatt	157	2	delete
aatttgaagaggaatagtaggaacatctttaagtttattaattcgagctgaattaggaaatccaggatctttaattggagatgatcaaatttataacacaattgtgacagcacatgcttttattataattttttttatagtaatacctattataatt	157	6	delete
aatttgaagaggaatagtaggaacatctttaagtttattaattcgagctgaattaggaaatccaggatctttaattggagatgatcaaatttataacactattgtaacagcacatgcttttattataattttttttatagttatacctattataatt	157	2	delete
aatttgaagaggaatagtaggaacatctttaagtttattaattcgagctgaattaggaaatccaggatctttaattggagatgatcaaatttataatactattgtaacagcacatgcttttattataattttttttatagttatacctattataatt	157	2	delete
aatttgaagaggaatagtaggaacatctttaagtttattaattcgagctgaattaggaaatccaggatctttaattggagatgatcaaatttataatactattgttacggctcatgcttttattataattttttttatagttatacctattataatt	157	5	delete
aatttgaagaggaatagtaggaacatctttaagtttattaattcgagctgaattaggaaatccaggatctttaattggagatgatcaaatttataatactattgttacggctcatgcttttattataattttttttatggtaatacccattataatt	157	40	delete
aatttgaagaggaatagtaggaacatctttaagtttattaattcgagctgaattaggaaatccaggttctttaattggagatgatcaaatttacaatactattgtaacagcacatgcttttattataattttttttatagttatacctattataatc	157	9	delete
aatttgaagaggaatagtaggaacatctttaagtttattaattcgagctgaattaggaaccccaggatctttaattggagatgatcaaatttataatactattgtaacagcacatgcttttattataatttttttcatagttatacctattataatc	157	5	delete
aatttgaagaggaatagtaggaacatctttaagtttattaattcgagctgaattaggaacccctggatctttaattggagatgatcaaatttataatactattgtaacagcacatgcttttattataattttttttatagttatacctattataatt	157	9	delete
aatttgaagaggaatagtaggaacatctttaagtttattaattcgagctgaattaggaactcctggatctttaattggggatgatcaaatttataacactattgtaacagcacatgcttttattataattttttttatagttatacctattataatt	157	8	delete
aatttgaagaggaatagtaggaacatctttaagtttattaattcgagctgaattaggtaacccaggttctttaattggagatgaccaaatttacaatactattgtaacagctcacgcttttattataattttttttatagtaataccaattataatt	157	2	delete
aatttgaagaggaatagtaggaacatctttaagtttattaattcgagctgaattaggtaacccaggttctttaattggagatgatcaaatttataacacaattgtgacagcacatgcttttattataattttttttatagtaatacctattataatt	157	9	delete
aatttgaagaggaatagtaggaacatctttaagtttattaattcgagctgaattaggtaacccaggttctttaattggagatgatcaaatttataacactattgtaacagcacatgcttttattataattttttttatagttatacctattataatt	157	142	delete
aatttgaagaggaatagtaggaacatctttaagtttattaattcgagctgaattaggtaacccaggttctttaattggagatgatcaaatttataacactattgtaacagcacatgcttttattataattttttttatagttatgcctattataatt	157	2	delete
aatttgaagaggaatagtaggaacatctttaagtttattaattcgagctgaattaggtaacccaggttctttaattggagatgatcaaatttataatacaattgtaacagcacatgcttttattataattttttttatagttatacctattataatt	157	3	delete
aatttgaagaggaatagtaggaacatctttaagtttattaattcgagctgaattaggtaacccaggttctttaattggagatgatcaaatttataatacaattgtgacagcacatgcttttattataattttttttatagtaatacctattataatt	157	4	delete
aatttgaagaggaatagtaggaacatctttaagtttattaattcgagctgaattaggtaacccaggttctttaattggagatgatcaaatttataatacaattgttacagcacatgcttttattataatttttttcatagttatacctattataatc	157	2	delete
aatttgaagaggaatagtaggaacatctttaagtttattaattcgagctgaattaggtaacccaggttctttaattggagatgatcaaatttataatacaattgttacagcacatgcttttattataattttttttatagtaatacctattataatt	157	8	delete
aatttgaagaggaatagtaggaacatctttaagtttattaattcgagctgaattaggtaacccaggttctttaattggagatgatcaaatttataatacaattgttacagcacatgcttttattataattttttttatagttatacctattataatc	157	6	delete
aatttgaagaggaatagtaggaacatctttaagtttattaattcgagctgaattaggtaacccaggttctttaattggagatgatcaaatttataatacaattgttacagcacatgcttttattataattttttttatagttatacctattataatt	157	9	delete
aatttgaagaggaatagtaggaacatctttaagtttattaattcgagctgaattaggtaacccaggttctttaattggagatgatcaaatttataatacaattgttacagcccatgcttttattataattttttttatagtaataccaattataatt	157	7	delete
aatttgaagaggaatagtaggaacatctttaagtttattaattcgagctgaattaggtaacccaggttctttaattggagatgatcaaatttataatacaattgttacagctcacgcttttattataattttttttatagtaataccaattataatt	157	2	delete
aatttgaagaggaatagtaggaacatctttaagtttattaattcgagctgaattaggtaacccaggttctttaattggagatgatcaaatttataatacaattgttacagctcatgcacttattataattttttttatagtaatacctattataatt	157	8	delete
aatttgaagaggaatagtaggaacatctttaagtttattaattcgagctgaattaggtaacccaggttctttaattggagatgatcaaatttataatacaattgttacagctcatgcatctattataattttttttatagtaatacctattataatt	157	5	delete
aatttgaagaggaatagtaggaacatctttaagtttattaattcgagctgaattaggtaacccaggttctttaattggagatgatcaaatttataatacaattgttacagctcatgcatttattataactttttttatagtaatacctattataat	156	2	delete
aatttgaagaggaatagtaggaacatctttaagtttattaattcgagctgaattaggtaacccaggttctttaattggagatgatcaaatttataatacaattgttacagctcatgcatttattataatttttttatagtaatacctattataat	155	4	delete
aatttgaagaggaatagtaggaacatctttaagtttattaattcgagctgaattaggtaacccaggttctttaattggagatgatcaaatttataatacaattgttacagctcatgcatttattataatttttttatagtaatacctattataatt	156	82	delete
aatttgaagaggaatagtaggaacatctttaagtttattaattcgagctgaattaggtaacccaggttctttaattggagatgatcaaatttataatacaattgttacagctcatgcatttattataatttttttcatagttatacctattataatc	157	44	delete
aatttgaagaggaatagtaggaacatctttaagtttattaattcgagctgaattaggtaacccaggttctttaattggagatgatcaaatttataatacaattgttacagctcatgcatttattataattttttttatagtaataccaattataat	156	7	delete
aatttgaagaggaatagtaggaacatctttaagtttattaattcgagctgaattaggtaacccaggttctttaattggagatgatcaaatttataatacaattgttacagctcatgcatttattataattttttttatagtaataccaattataatt	157	129	delete
aatttgaagaggaatagtaggaacatctttaagtttattaattcgagctgaattaggtaacccaggttctttaattggagatgatcaaatttataatacaattgttacagctcatgcatttattataattttttttatagtaatacccattataat	156	2	delete
aatttgaagaggaatagtaggaacatctttaagtttattaattcgagctgaattaggtaacccaggttctttaattggagatgatcaaatttataatacaattgttacagctcatgcatttattataattttttttatagtaatacctattataat	156	106	delete
aatttgaagaggaatagtaggaacatctttaagtttattaattcgagctgaattaggtaacccaggttctttaattggagatgatcaaatttataatacaattgttacagctcatgcatttattataattttttttatagttatacctactataatt	157	2	delete
aatttgaagaggaatagtaggaacatctttaagtttattaattcgagctgaattaggtaacccaggttctttaattggagatgatcaaatttataatacaattgttacagctcatgcatttattataattttttttatagttatgcctattataatt	157	147	delete
aatttgaagaggaatagtaggaacatctttaagtttattaattcgagctgaattaggtaacccaggttctttaattggagatgatcaaatttataatacaattgttacagctcatgcatttattataattttttttatggtaatacccattataatt	157	202	delete
aatttgaagaggaatagtaggaacatctttaagtttattaattcgagctgaattaggtaacccaggttctttaattggagatgatcaaatttataatacaattgttacagctcgtgcatttattataattttttttatagtaatacctattataatt	157	3	delete
aatttgaagaggaatagtaggaacatctttaagtttattaattcgagctgaattaggtaacccaggttctttaattggagatgatcaaatttataatacaattgttacggctcatgcttttattataattttttttatggtaatacccattataatt	157	2	delete
aatttgaagaggaatagtaggaacatctttaagtttattaattcgagctgaattaggtaacccaggttctttaattggagatgatcaaatttataatactattgtaacagcacatgcttttattataatttttttcatagttatacctattataatc	157	17	delete
aatttgaagaggaatagtaggaacatctttaagtttattaattcgagctgaattaggtaacccaggttctttaattggagatgatcaaatttataatactattgtaacagcacatgcttttattataattttttttatagttatacctattataatt	157	64	delete
aatttgaagaggaatagtaggaacatctttaagtttattaattcgagctgaattaggtaacccaggttctttaattggagatgatcaaatttataatactattgtaacagcccatgcttttattataattttttttatagttatacctattataatt	157	4	delete
aatttgaagaggaatagtaggaacatctttaagtttattaattcgagctgaattaggtaacccaggttctttaattggagatgatcaaatttataatactattgtaacagctcacgcttttattataattttttttatagtaataccaattataatt	157	3	delete
aatttgaagaggaatagtaggaacatctttaagtttattaattcgagctgaattaggtaacccaggttctttaattggagatgatcaaatttataatactattgttacagcccatgcatttattataattttttttatagttatacctattataatt	157	9	delete
aatttgaagaggaatagtaggaacatctttaagtttattaattcgagctgaattaggtaacccaggttctttaattggagatgatcaaatttataatactattgttacagcccatgcttttattataattttttttatagtaataccaattataatt	157	29	delete
aatttgaagaggaatagtaggaacatctttaagtttattaattcgagctgaattaggtaacccaggttctttaattggagatgatcaaatttataatactattgttacagcccatgcttttattataattttttttatagttatacctattataatt	157	9	delete
aatttgaagaggaatagtaggaacatctttaagtttattaattcgagctgaattaggtaacccaggttctttaattggagatgatcaaatttataatactattgttacagctcatgcatttattataattttttttatagttatgcctattataatt	157	18	delete
aatttgaagaggaatagtaggaacatctttaagtttattaattcgagctgaattaggtaacccaggttctttaattggagatgatcaaatttataatactattgttacggctcatgcttttattataattttttttatagttatacctattataat	156	2	delete
aatttgaagaggaatagtaggaacatctttaagtttattaattcgagctgaattaggtaacccaggttctttaattggagatgatcaaatttataatactattgttacggctcatgcttttattataattttttttatagttatacctattataatt	157	15	delete
aatttgaagaggaatagtaggaacatctttaagtttattaattcgagctgaattaggtaacccaggttctttaattggagatgatcaaatttataatactattgttacggctcatgcttttattataattttttttatggtaatacccattataatt	157	60	delete
aatttgaagaggaatagtaggaacatctttaagtttattaattcgagctgaattaggtaacccaggttctttaattggagatgatcaaatttataatataattgttacagctcatgcatttattataattttttttatagtaatacctattataatt	157	3	delete
aatttgaagaggaatagtaggaacatctttaagtttattaattcgagctgaattaggtaacccaggttctttaattggagatgatcaaatttataatgttattgtaacagctcatgcatttattataattttttttatagttatacctattataatt	157	16	delete
aatttgaagaggaatagtaggaacatctttaagtttattaattcgagctgaattaggtaacccaggttctttaattggggatgaccaaatttataatgttattgtaacagctcatgcatttattataattttttttatagttatacctattataatt	157	4	delete
aatttgaagaggaatagtaggaacatctttaagtttattaattcgagctgaattaggtaacccaggttctttaattggggatgatcaaatttataacactattgtaacagcacatgcttttattataattttttttatagttatacctattataatt	157	21	delete
aatttgaagaggaatagtaggaacatctttaagtttattaattcgagctgaattaggtaacccaggttctttaattggtgatgatcaaatttataatactattgttacagctcatgcatttattataattttttttatagttatgcctattataatt	157	13	delete
aatttgaagaggaatagtaggaacatctttaagtttattaattcgagctgaattaggtaacctaggttctttaattggagatgatcaaatttataatacaattgttacagctcatgcatttattataattttttttatagtaatacctattataatt	157	3	delete
aatttgaagaggaatagtaggaacatctttaagtttattaattcgagctgaattaggtaatccaggatctttaattggtgatgatcaaatttataatactattgtaacagcccatgcttttattataattttttttatagttatacctattataatt	157	5	delete
aatttgaagaggaatagtaggaacttcattaagattattaatccgagcagaattaggaactcctggatctttaattggggatgatcaaatttataacactattgtaacagcacatgcttttattataattttttttatagttatacctattataatt	157	7	delete
aatttgaagaggaatagtaggaacttcattaagattattaattcgagctgaattaggaaatccaggatctttaattggagatgatcaaatttataacacaattgtgacagcacatgcttttattataattttttttatagttatacctattataatt	157	2	delete
aatttgaagaggaatagtaggaacttctttaagaattttaattcgagcagaacttggtcatcctggggcattaattggggatgaccaaatttataatgttattgtaacagctcatgcatttattataattttttttatagttatacctattataatt	157	5	delete
aatttgaagaggaatagtaggaacttctttaagattattaattcgagctgaattaggaaatccaggatctctaattggtgatgatcaaatttataatactattgttacagcccatgcttttattataattttttttatagtaataccaattataatt	157	8	delete
aatttgaagaggaatagtaggaacttctttaagattattaattcgagctgaattaggaaatccaggatctctaattggtgatgatcaaatttataatactattgttacagcccatgcttttattataattttttttatagttatacctattataatt	157	2	delete
aatttgaagaggaatagtaggaacttctttaagattattaattcgagctgaattaggaaatccaggatctttaattggagatgatcaaatttataatactattgttacggctcatgcttttattataattttttttatagttatacctattataatt	157	3	delete
aatttgaagaggaatagtaggaacttctttaagattattaattcgagctgaattaggaaatccaggatctttaattggagatgatcaaatttataatactattgttacggctcatgcttttattataattttttttatggtaatacccattataatt	157	23	delete
aatttgaagaggaatagtaggaacttctttaagattattaattcgagctgaattaggaaatccaggttctttaattggagatgatcaaatttacaatactattgtaacagcacatgcttttattataattttttttatagttatacctattataatt	157	2	delete
aatttgaagaggaatagttggaacttcattaagattattaatccgagcagaattaggaactcctggatctttaattggggatgatcaaatttataacactattgtaacagcacatgcttttattataattttttttatagttatacctattataatt	157	2	delete
aatttgaagaggaatagttggtacatctttaagattactaattcgagcagaattaggaacccctggatctttaattggtgatgatcaaatttataatactattgttacagctcatgcatttattataattttttttatagttatgcctattataatt	157	2	delete
aatttgaagaggagtagtaggaacatctttaagtttattaattcgagctgaattaggtaacccaggttctttaattggagatgatcaaatttataatacaattgttacagctcatgcatttattataattttttttatagtaatacctattataatt	157	9	delete
aatttgaagaggtatagttggaacttcattaagattattaatccgagcagaattaggaactcctggatctttaattggagatgatcaaatttataacactattgtaacagcacatgcttttattataattttttttatagttatacctattataatt	157	2	delete
aatttgaaggggaatagtaggaacatctttaagtttattaattcgagctgaattaggtaacccaggttctttaattggagatgatcaaatttataatacaattgttacagctcatgcatttattataattttttttatagtaatacctattataat	156	3	delete
aatttgaccaggaatagtaggaacttcattaagattgttaattcgagctgaattaggaaaccccggatctttaattggagatgatcaaatttataatactattgttacagctcatgcatttattataattttttttatagtaatgccaattataat	156	2	delete
aatttgacctggattagtaggtacaagattaagtttattaattcgagctgaattaggtcaaccaggttctttaatcggtgatgatcaaatttataatgtaattgttacagcacatgcttttattataattttttttatagtaatacctattgtaatt	157	5	delete
aatttgacctggattagtaggtacaagattaagtttattgattcgagctgaattaggtcaaccaggttctttaattggtgatgatcaaatttataatgtaattgttacagcacatgcttttactataattttctttatagtaatacctattgtaatt	157	2	delete
aatttgacctggattagtaggtacaagattaagtttattgattcgagctgaattaggtcaaccaggttctttaattggtgatgatcaaatttataatgtaattgttacagcacatgcttttattataattttctttatagtaatacctattgtaatt	157	45	delete
aatttgacctggattagtaggtacaagattaagtttattgattcgagctgaattaggtcaaccaggttctttaattggtgatgatcaaatttataatgtaattgttacagcacatgcttttattataattttctttatagtgatacctattgtagtt	157	3	delete
aatttgacctggtatagttggaacttcattaagattattaatccgagcagaattaggaactcctggatctttaattggagatgatcaaatttataacactattgtaacagcacatgcttttattataattttttttatagttatacctattataatt	157	2	delete
aatttgactaggaatagtaggaacatctttaagtttattaattcgagctgaattaggtaacccaggttctttaattggagatgatcaaatttataatacaattgttacagctcatgcatttattataattttttttatagtaatacctattataatt	157	4	delete
aatttgagaaggaatagtaggaacttctttaagattattaattcgagctgaattaggaaatccaggatctctaattggtgatgatcaaatttataatactattgttacagcccatgcttttattataattttttttatagtaataccaattataatt	157	4	delete
aatttgagaaggaatagtaggaacttctttaagtttattaattcgagctgaattaggaaatccaggatcattaattggagatgatcaaatttataatactattgtaacagctaatgcatttattataattttttttatagttatgcctattataatt	157	2	delete
aatttgagacggtatagtaggtacttcattaagattattaattcgagatgaattaggaaatcctggatcattaattggagatgatcaaatttataacactattgttacagcccatgctttcattataattttttttatagttatacctattataatt	157	3	delete
aatttgagacggtatagtaggtacttcattaagattattaattcgagctgaattaggaaatcctggatcattaattggagatgatcaaatttataacactattgttacagcccatgctttaattataattttttttatagttatacctattataatt	157	3	delete
aatttgagacggtatagtaggtacttcattaagattattaattcgagctgaattaggaaatcctggatcattaattggagatgatcaaatttataacactattgttacagcccatgctttcattataattttttttatagttatactttataatt	155	2	delete
aatttgagacggtatagtaggtacttcattaagattattaattcgagctgaattaggaaatcctggatcattaattggagatgatcaaatttataacactattgttacagcccatgctttcattataattttttttatatttatacctattataatt	157	1	delete
aatttgagacggtatagtaggtacttcattaagattattaattcgagctgaattaggaaatcctggatcattaattggagatgatcaaatttataacactattgttacagcccatgctttgattataattttttttatagttatacctattataatt	157	2	delete
aatttgagacggtatagtaggtacttcattaagattattaattcgagctgaattaggaaatcctggatcattaattggagatgatcaaatttataacactattgttacagcccttgctttcattataattttttttatagttatacctattataatt	157	3	delete
aatttgagacggtatagtaggtacttcattaagattattaattcgagctgaattaggaaatcctggatcattaattggagatgatcaaatttataacactattgttatagcccatgctttcattataattttttttatagttatacctattataatt	157	2	delete
aatttgagactggaatagtaggaacttcactaagtttattaattcgagctgaattaggaaaccccgggtctttaattggagatgatcaaatttataacacaattgttacagcacatgcttttattataattttttttatagtaataactattataatt	158	2	delete
aatttgagatggaatagtaggaacttcactaagtttattaattcgagatgaattaggaaaccccgggtctttaattggagatgatcaaatttataacacaattgttacagcacatgcttttattataattttttttatagtaatacctattataatt	157	3	delete
aatttgagatggaatagtaggaacttcactaagtttattaattcgagctgaattaggaaaccccgggtctttaattggagatgataaaatttataacacaattgttacagcacatgcttttattataattttttttatagtaatacctattataat	156	2	delete
aatttgagatggaatagtaggaacttcactaagtttattaattcgagctgaattaggaaaccccgggtctttaattggagatgatcaaatttataacacaattgttacagcacatgcttttattataattttttttatagtaataactattataatt	157	2	delete
aatttgagatggaatagtaggaacttcactaagtttattaattcgagctgaattaggaaaccccgggtctttaattggagatgatcaaatttataacacaattgttacagcacatgcttttattataattttttttatagtaatacctattataatt	157	60	delete
aatttgagatggaatagtaggaacttcactaagtttattaattcgagctgaattaggaaaccccgggtctttaattggagatgatcaaatttataacacaattgttacagcacatgcttttattataattttttttatagtaatactattataatt	156	3	delete
aatttgagatggtatagttggaacttcattaagattattaatccgagaagaattaggaaatcctggatctttaattggggatgatcaaatttataacactattgtaacagcacatgcttttattataattttttttatagttatacctattataatt	157	2	delete
aatttgagatggtatagttggaacttcattaagattattaatccgagaagaattaggaactcctggatctttaattggggatgatcaaatttataacactattgtaacagcacatgcttttattataattttttttatagttatacctattataatt	157	5	delete
aatttgagatggtatagttggaacttcattaagattattaatccgagcagaattaggaactcctggatctttaattggagatgatcaaatttataacactattgtaacagcacatgcttttattataattttttttatagttataactattataatt	157	2	delete
aatttgagatggtatagttggaacttcattaagattattaatccgagcagaattaggaactcctggatctttaattggggatgatcaaatttataacactattgtaacagcacatgcttttattataattttttttatagttatacctattataatc	157	1	delete
aatttgagatggtatagttggaacttcattaagattattaatccgagcagaattaggaactcctggatctttaattggggatgatcaaatttataacactattgtaacagcatatgcttttattataattttttttatagttatacctattataatt	157	1	delete
aatttgagatggtatagttggaacttcattaagattattaatccgagcagaattaggaactcctggatctttaattggggatgatcaaatttataacactattgtaacagtacatgcttttattataattttttttatagttatacctattataatt	157	2	delete
aatttgagatggtatagttggaacttcattaagattattaatccgagcagaattaggaactcctggatctttaattggggatgatcaaatttataacactattttaacagcacatgcttttattataattttttttatagttatacctattataatt	157	2	delete
aatttgagatggtatagttggaacttcattaagattgttaatccgagcagaattaggaactcctggatctttaattggggatgatcaaatttataacactattgtaacagcacatgcttttattataattttttttatagttatacctattataatt	157	11	delete
aatttgagcaagaatagtaggaacttcattaagattattaattcgagctgaactaggaaatccaggatcattaatcggagatgatcaaatttataatactattgttacagctcatgcttttattataattttctttatagtaatacctattataatt	157	4	delete
aatttgagcaagaatagttggaacatctttaagattattaattcgagctgaattgggtaatcccggatctttaattggagatgatcaaatttataatactattgtcacagcacatgcttttattataattttttttatagtaatacctattataatt	157	8	delete
aatttgagcaagaatagttggaacttcactaagtttattaattcgagctgaattaggaaaccccgggtctttaattggagatgatcaaatttataacacaattgttacagcacatgcttttattataattttttttatagtaatacctattataatt	157	3	delete
aatttgagcaagaatagttggaacttcattgagtcttttaattcgctcagaattaggtagccctggatctttaattggagatgatcaaatttataatgttattgttacagctcatgcttttgttataattttttttatagtaatgccaattataatt	157	2	delete
aatttgagcaagaatagttggaacttctttgagtctcttaattcgttcagaattaggtagccctggatctctaattggagatgatcaaatttataatgttattgttacagctcatgcttttgttataattttttttatagtaatacccattataatt	157	150	delete
aatttgagcaagaatagttggaacttctttgagtctcttaattcgttcagaattaggtagccctggatctctaattggagatgatcaaatttataatgttattgttacagctcatgcttttgttataattttttttatagttatacctattataatt	157	2	delete
aatttgagcaagaatagttggaacttctttgagtcttttaattcgttcagaattaggtagccctggatctttaattggagatgatcaaatttataatgttattgttacagctcatgcatttattataattttttttatagttatgcctattataatt	157	2	delete
aatttgagcaagaatagttggaacttctttgagtcttttaattcgttcagaattaggtagccctggatctttaattggagatgatcaaatttataatgttattgttacagctcatgcttttgttataattttttttatagtaataccaattataatt	157	5	delete
aatttgagcaagaatagttggaacttctttgagtcttttaattcgttcagaattaggtagccctggatctttaattggagatgatcaaatttataatgttattgttacagctcatgcttttgttataattttttttatagtaatacccattataatt	157	121	delete
aatttgagcaagaatagttggaacttctttgagtcttttaattcgttcagaattaggtagccctggatctttaattggagatgatcaaatttataatgttattgttacagctcatgcttttgttataattttttttatagttatgcctattataatt	157	2	delete
aatttgagcaagtatagttggaacttcattaagatttttaatccgagcagaattaggaactcctggatctttaattggggatgatcaaatttataacactattgtaacagcacatgcttttattataattttttttatagttatacctattataatt	157	2	delete
aatttgagcagaaataattggaacatcattaagtctattaattcgagcagaattaggaaatcccggtcaattaattggagacgaccaaatttataatactattgtaacagctcacgcttttattatattttttttatagtaataccaattataatt	156	166	delete
aatttgagcagaaatagtaggaacttctttaagattattaattcgagctgaattaggaaatccaggatctttaattggagatgatcaaatttataatactattgttacagctcatgcttttattataattttttttatggtaatacccattataatt	157	5	delete
aatttgagcagaaatagtaggaacttctttaagtttattaattcgagcagaattaggtaatcctggatctttaattggagatgatcaaatttataatactattgttacagctcatgcttttattataattttttttatagttataccaattataatt	157	55	delete
aatttgagcagaaatagttggaacttcattaagattattaatccgggctgaattaggtaatccaggttctttaattggagatgatcaaatttataacactattgttacagctcatgcttttattataattttttttatagtaatacctattataatt	157	2	delete
aatttgagcagagaatagtaggaacttccttaagattattaattcgagctgaattaggaaaccctggctctttaattggagatgaccaaatttataatactattgttacagcacatgcttttattataatttttttcatagttatacctattataatt	158	2	delete
aatttgagcaggaacaattggaacatcattaagtctattaattcgagcagaattaggaaatcccggtcaattaattggagacgaccaaatttataatactattgtaacagctcacgcttttattatattttttttttatagtaataccaattataatt	158	2	delete
aatttgagcaggaacaattggaacatcattaagtctattaattcgagcagagttaggaaatcccggtcaattaattggagatgaccaaatttacaatactattgtaacagctcacgcttttattataattttttttatagttatacctattataatt	157	2	delete
aatttgagcaggaacagtaggaacatcattaagtttactaattcgagcagaattaggtaatcctggatcattaattggtgatgatcaaatttataacactattgttacagctcatgcatttattataatttttttatggttataccaattataatt	156	16	delete
aatttgagcaggaacagtaggaacatcattaagtttactaattcgagcagaattaggtaatcctggatcattaattggtgatgatcaaatttataacactattgttacagctcatgcatttattataattttttttatagtaatacctattataatt	157	2	delete
aatttgagcaggaacagtaggaacatcattaagtttactaattcgagcagaattaggtaatcctggatcattaattggtgatgatcaaatttataacactattgttacagctcatgcatttattataattttttttatagttatacctattataatt	157	15	delete
aatttgagcaggaacagtaggaacatcattaagtttactaattcgagcagaattaggtaatcctggatcattaattggtgatgatcaaatttataacactattgttacagctcatgcatttattataattttttttatggttataccaattataat	156	12	delete
aatttgagcaggaacagtaggaacatcattaagtttactaattcgagcagaattaggtaatcctggatcattaattggtgatgatcaaatttataacactattgttacagctcatgcatttattataattttttttatggttatacctattataatt	157	6	delete
aatttgagcaggaacagtaggaacatcattaagtttattaattcgagcagaattaggtaatcctggatcattaattggtgatgatcaaatttataacactattgttacagctcatgcatttattataattttttttatggttataccaattataatt	157	6	delete
aatttgagcaggaacagtaggaacatctttaagtttattaattcgagctgaattaggaaatccaggttcattaattggagatgatcaaatttataatactattgtaacagcccatgcatttattataattttttttatagttatacctattataat	156	2	delete
aatttgagcaggaacagtaggaacttctctaagattattaattcgagctgaattaggaaatccaggatctttaattggtgatgatcaaatttataatactattgttacagctcatgcttttattataattttttttatagtaatacctattataatt	157	20	delete
aatttgagcaggaacagtaggaacttctttaagattattaattcgagctgaattaggaaatccaggatctttaattggagatgatcaaatttataatactattgttacggctcatgcttttattataattttttttatggtaatacccattataatt	157	30	delete
aatttgagcaggaacagtaggaacttctttaagtttattaattcgagctgaattaggaaatccaggatcattaattggagatgatcaaatttataatactattgtaacggctcatgcatttattataattttttttatagttatgcctattataatt	157	4	delete
aatttgagcaggaacagttggaacatctttaagattattaattcgagctgaattgggtaatcccggatctttaattggagatgatcaaatttataatactattgtcacagcacatgcttttattataattttttttatagtaatacctattataatt	157	7	delete
aatttgagcaggaataataggaacatcattaagtctattaattcgagcagaattaggaaatcccggtcaattaattggagacgaccaaatttataatactattgtaacagctcacgcttttattataattttttttatagtaataccaattataatt	157	8	delete
aatttgagcaggaataataggaacttcattaagtctattaattcgagcagagttaggaaatcccggtcaattaattggagatgaccaaatttataatactattgtaacagctcacgcttttattataattttttttatagtaataccaattataatt	157	2	delete
aatttgagcaggaataataggaacttctctaggattattaattcgagctgaattaggaaatccaggatctttaattggtgatgatcaaatttataatactattgttacagctcatgcttttattataattttttttatagtaatacctattataatt	157	2	delete
aatttgagcaggaataatcggaacttctttaaggattttaattcgattagaattgagaacagtatcaaatttaattggtaatgatcaaatttataatgttattgttactgctcatgctttcattataattttttttatagtaatacccattataatt	157	2	delete
aatttgagcaggaataatcggaacttctttaaggattttaattcgattagaattgagaacagtatcaaatttaattggtaatgatcaaatttataatgttattgttactgctcatgctttcattataattttttttatagtaatacctattttaatt	157	517	delete
aatttgagcaggaataatcggaacttctttaaggattttaattcgattagaattgagaacagtatcaaatttaattggtaatgatcaaatttataatgttattgttactgctcatgcttttattataattttttttatagttatacctattataatt	157	3	delete
aatttgagcaggaataattgaaacatcattaagtctattaattcgagcagagttaggaaatcccggtcaattaattggagatgaccaaatttacaatactattgtaacagctcacgcttttattataattttttttatagtaataccaattataatt	157	24	delete
aatttgagcaggaataattggaacaccattaagtctattaattcgagcagaattaggaaatcccggtcaattaattggagacgaccaaatttgtaatactattgtaacagctcacgcttttattataattttttttatagtaataccaattataatt	157	2	delete
aatttgagcaggaataattggaacacctttaagtttattaattcgagctgaattaggtaatcctggatctttaattggagatgatcaaatttataatactattgttacagctcatgcttttattataattttttttatagtaatgccaattataatt	157	19	delete
aatttgagcaggaataattggaacatcactaagtctattaattcgagcagagttaggaaatcccggtcaattaattggagatgaccaaatttacaatactatcgtaacagctcacgcttttattataattttttttatagtaataccaattataatt	157	3	delete
aatttgagcaggaataattggaacatcactaagtctattaattcgagcagagttaggaaatcccggtcaattaattggagatgaccaaatttataatactattgtaacagctcacgcttttattataattttttttatagtaataccaattataatt	157	10	delete
aatttgagcaggaataattggaacatcactaagtttattaattcgagctgaattaggaaaccccgggtctttaattggagatgatcaaatttataacacaattgttacagcacatgcttttattataattttttttatagtaatacctattataatt	157	15	delete
aatttgagcaggaataattggaacatcatcaagtctattaattcgagcagagttaggaaatcccggtcaattaattggagatgaccaaatttacaatactattgtaacagctcacgcttttattataatttttttatagtaataccaattataatt	156	2	delete
aatttgagcaggaataattggaacatcattaagactattaattcgagcagaattaggaaatcccggtcaattaattggagatgaccaaatttataatactattgtaacagctcatgcttttattataattttttttatagtaataccaattataatt	157	3	delete
aatttgagcaggaataattggaacatcattaagactattaattcgagcagaattaggaaatcccggtcaattaattggagatgatcaaatttataatactattgtaacagctcacgcttttattataattttttttatagtaataccaattataatt	157	2	delete
aatttgagcaggaataattggaacatcattaagattactaattcgagctgaactaggaaatcccggatctttaattggagatgatcaaatttataatacaattgttacagctcatgcttttattataattttttttatagtaatacctattataatt	157	2	delete
aatttgagcaggaataattggaacatcattaagattactaattcgagctgaattaggaaatcctggatctttaattggggatgatcaaatttataactcaattgtaacagctcatgcttttattataattttttttatagtaatacctattataatt	157	13	delete
aatttgagcaggaataattggaacatcattaagattactaattcgagctgaattaggaaccccaggatctttaattggagatgatcaaatttataatactattgtaacagcacatgcttttattataatttttttcatagttatacctattataatc	157	3	delete
aatttgagcaggaataattggaacatcattaagattattaatccgagcagaattaggaactcctggatctttaattggagatgatcaaatttataacactattgtaacagcacatgcttttattataattttttttatagttatacctattataatt	157	35	delete
aatttgagcaggaataattggaacatcattaagattattaatccgagcagaattaggaactcctggatctttaattggggatgatcaaatttataacactattgtaacagcacatgcttttatcataattttttttatagttatacctattataatt	157	6	delete
aatttgagcaggaataattggaacatcattaagattattaatccgagcagaattaggaactcctggatctttaattggggatgatcaaatttataacactattgtaacagcacatgcttttattataattttttttatagttatacctattataat	156	2	delete
aatttgagcaggaataattggaacatcattaagattattaatccgagcagaattaggaactcctggatctttaattggggatgatcaaatttataacactattgtaacagcacatgcttttattataattttttttatagttatacctattataatt	157	36	delete
aatttgagcaggaataattggaacatcattaagattattaattcgagcagagttaggaaatcccggtcaattaattggagatgaccaaatttacaatactattgtaacagctcacgcttttattataattttttttatagtaataccaattataatt	157	2	delete
aatttgagcaggaataattggaacatcattaagattattaattcgagctgaactaggaaatcccggatctttaattggagatgatcaaatttataatacaattgttacagctcatgcttttattataattttttttatagttatacctattataatt	157	2	delete
aatttgagcaggaataattggaacatcattaagattattaattcgagctgaattaggaaaccctggctctttaattggagatgaccaaatttataatactattgttacagcacatgcttttattataatttttttcatagttatacctattataatt	157	2	delete
aatttgagcaggaataattggaacatcattaagattattaattcgagctgaattaggaaatccaggatctttaattggagatgatcaaatttataacacaattgtgacagcgcatgcttttattataattttttttatagtaatacctattataatt	157	4	delete
aatttgagcaggaataattggaacatcattaagattattaattcgagctgaattaggaaatccaggatctttaattggtgatgatcaaatttataatacaattgttacagcacatgcttttattataattttttttatagttatacctattataatc	157	26	delete
aatttgagcaggaataattggaacatcattaagattattaattcgagctgaattaggaaatccaggatctttaattggtgatgatcaaatttataatactattgttacagctcatgcttttattataattttttttatagtaatacctattataatt	157	2	delete
aatttgagcaggaataattggaacatcattaagattattaattcgggctgaattaggtaacccaggatctttaattggagatgatcaaatttataatactattgttacagctcatgcttttattataattttttttatagttatacctattataatc	157	3	delete
aatttgagcaggaataattggaacatcattaagcctattaattcgagcagagttaggaaaccccggtcaattaattggagatgaccaaatttacaatactattgtaacagctcacgcttttattataattttttttatagtaataccaattataatt	157	16	delete
aatttgagcaggaataattggaacatcattaagcctattaattcgagcagagttaggaaatcccggtcaattaattggagatgaccaaatttacaatactattgtaacagctcacgcttttattataattttttttatagtaatacctattataatt	157	2	delete
aatttgagcaggaataattggaacatcattaaggctattaattcgagcagagttaggaaatcccggtcaattaattggagatgaccaaatttacaatactattgtaacagctcacgcttttattataattttttttatagtaataccaattataatt	157	3	delete
aatttgagcaggaataattggaacatcattaagtatattaattcgagcagagttaggaaatcccggtcaattaattggagatgaccaaatttataatactattgtaacagctcatgcttttattataattttttttatagtaataccaattataatt	157	2	delete
aatttgagcaggaataattggaacatcattaagtccattaattcgagcagagttaggaaatcccggtcaattaattggagatgaccaaatttataatactattgtaacagctcacgcttttattataattttttttatagtaataccaattataatt	157	52	delete
aatttgagcaggaataattggaacatcattaagtctactaattcgagcagaattaggaaatcccggtcaattaattggagatgaccaaatttataatactattgtaacagcccacgcttttattataattttttttatagtaataccaattataatt	157	2	delete
aatttgagcaggaataattggaacatcattaagtctactaattcgagcagagttaggaaaccccggtcaattaattggagatgaccaaatttacaatactattgtaacagctcacgcttttattataatttttttcatagttatacctattataatc	157	2	delete
aatttgagcaggaataattggaacatcattaagtctactaattcgagcagagttaggaaatcccggtcaattaattggagatgaccaactttacaatactattgtaacagctcacgcttttattataattttttttatagtaataccaattataatt	157	4	delete
aatttgagcaggaataattggaacatcattaagtctactaattcgagctgaactaggaaatcccggatctttaattggagatgatcaaatttataatacaattgttacagctcatgcttttattataattttttttatagttatacctattataatt	157	5	delete
aatttgagcaggaataattggaacatcattaagtctatcaattcgagcagagttaggaaatcccggtcaattaattggagatgaccaaatttacaatactattgtaacagctcacgcttttattataattttttttatagtaataccaattataatc	157	2	delete
aatttgagcaggaataattggaacatcattaagtctattaactcgagcagagttaggaaatcctggtcaattaattggagatgaccaaatttacaatactattgtaacagctcacgcttttattataattttttttatagtaataccaattataatt	157	3	delete
aatttgagcaggaataattggaacatcattaagtctattaatccgagcagaattaggaactcctggatctttaattggagatgatcaaatttataacactattgtaacagcacatgcttttattataattttttttatagttatacctattataatt	157	20	delete
aatttgagcaggaataattggaacatcattaagtctattaatccgagcagaattaggaactcctggatctttaattggggatgatcaaatttataacactattgtaacagcacatgcttttattataattttttttatagttatacctattataatt	157	29	delete
aatttgagcaggaataattggaacatcattaagtctattaatccgagcagagttaggaaatcccggtcaattaattggagatgaccaaatttataatactattgtaacagctcacgcttttattataattttttttatagtaataccaattataatt	157	32	delete
aatttgagcaggaataattggaacatcattaagtctattaattcaagcagaattaggaaatcccggtcaattaattggagacgaccaaatttataatactattgtaacagctcacgcttttattataattttttttatagtaataccaattataatt	157	3	delete
aatttgagcaggaataattggaacatcattaagtctattaattcaagcagaattaggaaatcccggtcaattaattggagacgaccaaatttataatactattgtaacagctcacgcttttattataattttttttatagttatacctattataatt	157	2	delete
aatttgagcaggaataattggaacatcattaagtctattaattcaagcagaattaggaaatcccggtcaattaattggagacgaccaaatttataatactattgtaacagctcacgcttttattatatttttttttatagtaataccaattataatt	157	12	delete
aatttgagcaggaataattggaacatcattaagtctattaattcaagcagaattaggaaatcccggtcaattaattggagatgaccaaatttataatactattgtaacagctcacgcttttattataattttttttatagtaataccaattataatt	157	8	delete
aatttgagcaggaataattggaacatcattaagtctattaattcaagcagagttaggaagtcccggtcaattaattggagatgaccaaatttataatactattgtaacagctcacgcttttattataattttttttatagtaataccaattataatt	157	2	delete
aatttgagcaggaataattggaacatcattaagtctattaattcgagcaaaattagaaaatcccggtcaattaattggagacgaccaaatttataatactattgtaacagctcacgcttttattataattttttttatagtaataccaattataatt	157	6	delete
aatttgagcaggaataattggaacatcattaagtctattaattcgagcaaaattaggaaatcccggtcaattaattggagacgaccaaatttataatactattgtaacagctcacgcttttattataatttttttatagtaataccaattataatt	156	4	delete
aatttgagcaggaataattggaacatcattaagtctattaattcgagcagaactaggaaatcccggtcaattaattggagacgaccaaatttataatactattgtaacagctcacgcttttattataattttttttatagtaataccaattataatt	157	6	delete
aatttgagcaggaataattggaacatcattaagtctattaattcgagcagaatcaggaaatcccggtcaattaattggagacgaccaaatttataatactattgtaacagctcacgcttttattatatttttttttatagtaataccaattataatt	157	8	delete
aatttgagcaggaataattggaacatcattaagtctattaattcgagcagaattacgaaatcccggtcaattaattggagacgaccaaatttataatactattgtaacagctcacgcttttattatatttttttttatagtaataccaattataatt	157	182	delete
aatttgagcaggaataattggaacatcattaagtctattaattcgagcagaattagaaaatcccggtcaattaattggagaagaccaaatttataatactattgtaacagctcacgcttttattatattttttttttatagtaataccaattataatt	158	6	delete
aatttgagcaggaataattggaacatcattaagtctattaattcgagcagaattagaaaatcccggtcaattaattggagacgaccaaatttacaatactattgtaacagctcacgcttttattataattttttttatagtaataccaattataatt	157	2	delete
aatttgagcaggaataattggaacatcattaagtctattaattcgagcagaattagaaaatcccggtcaattaattggagacgaccaaatttacaatactattgtaacagctcacgcttttattatattttttttttatagtaataccaattataatt	158	2	delete
aatttgagcaggaataattggaacatcattaagtctattaattcgagcagaattagaaaatcccggtcaattaattggagacgaccaaatttataacacaattgttacagcacatgcttttattataattttttttatagtaatacctattataatt	157	4	delete
aatttgagcaggaataattggaacatcattaagtctattaattcgagcagaattagaaaatcccggtcaattaattggagacgaccaaatttataatactaattgtaacagctcacgcttttattatattttttttttatagtaataccaattataatt	159	2	delete
aatttgagcaggaataattggaacatcattaagtctattaattcgagcagaattagaaaatcccggtcaattaattggagacgaccaaatttataatactaattgtaacagctcacgcttttattatatttttttttttatagtaataccaattataat	159	3	delete
aatttgagcaggaataattggaacatcattaagtctattaattcgagcagaattagaaaatcccggtcaattaattggagacgaccaaatttataatactatatttgtaacagctcacgcttttattatatttttttttatagtaataccaattataatt	160	8	delete
aatttgagcaggaataattggaacatcattaagtctattaattcgagcagaattagaaaatcccggtcaattaattggagacgaccaaatttataatactatatttgtaacagctcacgcttttattatattttttttttatagtaataccaattataatt	161	15	delete
aatttgagcaggaataattggaacatcattaagtctattaattcgagcagaattagaaaatcccggtcaattaattggagacgaccaaatttataatactattgtaacagcacatgcttttattataattttttttatagtaatacctattataatt	157	3	delete
aatttgagcaggaataattggaacatcattaagtctattaattcgagcagaattagaaaatcccggtcaattaattggagacgaccaaatttataatactattgtaacagctcacacttttattatatttttttttatagtaataccaattataatt	157	2	delete
aatttgagcaggaataattggaacatcattaagtctattaattcgagcagaattagaaaatcccggtcaattaattggagacgaccaaatttataatactattgtaacagctcaccgcttttattatatttttttttatagtaataccaattataatt	158	9	delete
aatttgagcaggaataattggaacatcattaagtctattaattcgagcagaattagaaaatcccggtcaattaattggagacgaccaaatttataatactattgtaacagctcacgcctttattatatttttttttatagtaataccaattataatt	157	2	delete
aatttgagcaggaataattggaacatcattaagtctattaattcgagcagaattagaaaatcccggtcaattaattggagacgaccaaatttataatactattgtaacagctcacgcttatattatattttttttatagtaataccaattataatt	156	7	delete
aatttgagcaggaataattggaacatcattaagtctattaattcgagcagaattagaaaatcccggtcaattaattggagacgaccaaatttataatactattgtaacagctcacgcttttattataattttttttatagtaatacctattataatt	157	3	delete
aatttgagcaggaataattggaacatcattaagtctattaattcgagcagaattagaaaatcccggtcaattaattggagacgaccaaatttataatactattgtaacagctcacgcttttattataattttttttatagttatacctattataatt	157	2	delete
aatttgagcaggaataattggaacatcattaagtctattaattcgagcagaattagaaaatcccggtcaattaattggagacgaccaaatttataatactattgtaacagctcacgcttttattatatattttttatagtaataccaattataat	155	2	delete
aatttgagcaggaataattggaacatcattaagtctattaattcgagcagaattagaaaatcccggtcaattaattggagacgaccaaatttataatactattgtaacagctcacgcttttattatatattttttatagtaataccaattataatt	156	44	delete
aatttgagcaggaataattggaacatcattaagtctattaattcgagcagaattagaaaatcccggtcaattaattggagacgaccaaatttataatactattgtaacagctcacgcttttattatatatttttttatagtaataccaattataatt	157	5	delete
aatttgagcaggaataattggaacatcattaagtctattaattcgagcagaattagaaaatcccggtcaattaattggagacgaccaaatttataatactattgtaacagctcacgcttttattatatattttttttatagtaataccaattataatt	158	10	delete
aatttgagcaggaataattggaacatcattaagtctattaattcgagcagaattagaaaatcccggtcaattaattggagacgaccaaatttataatactattgtaacagctcacgcttttattatattttcttttatagtaataccaattataatt	157	2	delete
aatttgagcaggaataattggaacatcattaagtctattaattcgagcagaattagaaaatcccggtcaattaattggagacgaccaaatttataatactattgtaacagctcacgcttttattatattttttttatagtaataccaattataatt	156	17	delete
aatttgagcaggaataattggaacatcattaagtctattaattcgagcagaattagaaaatcccggtcaattaattggagacgaccaaatttataatactattgtaacagctcacgcttttattatattttttttatagtaatacctattataatt	156	16	delete
aatttgagcaggaataattggaacatcattaagtctattaattcgagcagaattagaaaatcccggtcaattaattggagacgaccaaatttataatactattgtaacagctcacgcttttattatatttttttttatagtaataccaattataat	156	18	delete
aatttgagcaggaataattggaacatcattaagtctattaattcgagcagaattagaaaatcccggtcaattaattggagacgaccaaatttataatactattgtaacagctcacgcttttattatatttttttttatagtaatacctattataatt	157	2	delete
aatttgagcaggaataattggaacatcattaagtctattaattcgagcagaattagaaaatcccggtcaattaattggagacgaccaaatttataatactattgtaacagctcacgcttttattatattttttttttatagtaatacctattataatt	158	13	delete
aatttgagcaggaataattggaacatcattaagtctattaattcgagcagaattagaaaatcccggtcaattaattggagacgaccaaatttataatactattgtaacagctcacgcttttattatattttttttttatagttatgcctattataatt	158	2	delete
aatttgagcaggaataattggaacatcattaagtctattaattcgagcagaattagaaaatcccggtcaattaattggagacgaccaaatttataatactattgtaacagctcacgcttttattatatttttttttttatagtaataccaattataatt	159	45	delete
aatttgagcaggaataattggaacatcattaagtctattaattcgagcagaattagaaaatcccggtcaattaattggagacgaccaaatttataatactattgtaacagctcatgcatttattataattttttttatagttatgcctattataatt	157	2	delete
aatttgagcaggaataattggaacatcattaagtctattaattcgagcagaattagaaaatcccggtcaattaattggagacgaccaaatttataatactattgttacagctcatgcatttattataattttttttatagttatgcctattataatt	157	13	delete
aatttgagcaggaataattggaacatcattaagtctattaattcgagcagaattagaaaatcccggtcaattaattggagacgaccaaatttataatactattgttacagctcatgcttttattataattttttttatagttatacctattataatc	157	2	delete
aatttgagcaggaataattggaacatcattaagtctattaattcgagcagaattagaaaatcccggtcaattaattggagacgaccaaatttataattctattgtaacagctcacgcttttattatatttttttttatagtaataccaattataatt	157	11	delete
aatttgagcaggaataattggaacatcattaagtctattaattcgagcagaattagaaaatcccggtcaattaattggagacgaccaaatttataattctattgtaacagctcacgcttttattatattttttttttatagtaataccaattataatt	158	13	delete
aatttgagcaggaataattggaacatcattaagtctattaattcgagcagaattagaaaatcccggtcaattaattggagacgaccaaatttttaatactatcgtaacagctcacgcttttattataattttttttatagtaataccaattataatt	157	6	delete
aatttgagcaggaataattggaacatcattaagtctattaattcgagcagaattagaaaatcccggtcaattaattggagacgaccaaatttttaatactattgtaacagctcacgcttttattataatttttttatagtaataccaattataat	155	2	delete
aatttgagcaggaataattggaacatcattaagtctattaattcgagcagaattagaaaatcccggtcaattaattggagacgaccaaatttttaatactattgtaacagctcacgcttttattataatttttttatggtaataccaattataatt	156	2	delete
aatttgagcaggaataattggaacatcattaagtctattaattcgagcagaattagaaaatcccggtcaattaattggagacgaccaaatttttaatactattgtaacagctcacgcttttattataattttttttatagtaataccaattataa	155	6	delete
aatttgagcaggaataattggaacatcattaagtctattaattcgagcagaattagaaaatcccggtcaattaattggagacgaccaaatttttaatactattgtaacagctcacgcttttattataattttttttatagtaataccaattataat	156	56	delete
aatttgagcaggaataattggaacatcattaagtctattaattcgagcagaattagaaaatcccggtcaattaattggagacgaccaaatttttaatactattgtaacagctcacgcttttattataattttttttatagtaataccaattatagt	156	3	delete
aatttgagcaggaataattggaacatcattaagtctattaattcgagcagaattagaaaatcccggtcaattaattggagacgaccaaatttttaatactattgtaacagctcacgcttttattataattttttttatagtaataccaattatgatt	157	2	delete
aatttgagcaggaataattggaacatcattaagtctattaattcgagcagaattagaaaatcccggtcaattaattggagacgaccaaatttttaatactattgtaacagctcacgcttttattataattttttttatagtaatacctattataatt	157	41	delete
aatttgagcaggaataattggaacatcattaagtctattaattcgagcagaattagaaaatcccggtcaattaattggagacgaccaaatttttaatactattgtaacagctcacgcttttattataattttttttatagttatacctattataatt	157	37	delete
aatttgagcaggaataattggaacatcattaagtctattaattcgagcagaattagaaaatcccggtcaattaattggagacgaccaaatttttaatactattgtaacagctcacgcttttattataattttttttatagttatgcctattataatt	157	21	delete
aatttgagcaggaataattggaacatcattaagtctattaattcgagcagaattagaaaatcccggtcaattaattggagacgaccaaatttttaatactattgtaacagctcacgcttttattatatttttttttatagtaataccaattataatt	157	41	delete
aatttgagcaggaataattggaacatcattaagtctattaattcgagcagaattagaaaatcccggtcaattaattggagacgatcaaatttataatactattgtaacagctcacgcttttattatatttttttttatagtaataccaattataat	156	2	delete
aatttgagcaggaataattggaacatcattaagtctattaattcgagcagaattagaaaatcccggtcaattaattggagacgatcaaatttataatactattgtaacagctcacgcttttattatattttttttttatagtaataccaattataatt	158	2	delete
aatttgagcaggaataattggaacatcattaagtctattaattcgagcagaattagaaaatcccggtcaattaattggagatgaccaaatttacaatactattgtaacagctcacgcttttattataattttttttatagtaataccaattataatt	157	2	delete
aatttgagcaggaataattggaacatcattaagtctattaattcgagcagaattagaaaatcccggtcaattaattggagatgaccaaatttataatactattgtaacagctcacgcttttattataattttttttatagtaataccaattataatt	157	3	delete
aatttgagcaggaataattggaacatcattaagtctattaattcgagcagaattagaaaatcccggtcaattaattggagatgaccaaatttttaatactattgtaacagctcacgcttttattataattttttttatagtaataccaattataatt	157	5	delete
aatttgagcaggaataattggaacatcattaagtctattaattcgagcagaattagaaaatcccggtcaattaattggagatgatcaaatttataacacaattgttacagcacatgcttttattataattttttttatagtaatacctattataatt	157	3	delete
aatttgagcaggaataattggaacatcattaagtctattaattcgagcagaattagaaaatcccggttaattaattggagacgaccaaatttataatactattgtaacagctcacgcttttattataattttttttatagtaataccaattataat	156	8	delete
aatttgagcaggaataattggaacatcattaagtctattaattcgagcagaattagaaaatcccggttaattaattggagacgaccaaatttataatactattgtaacagctcacgcttttattataattttttttatagtaatacctattataatt	157	2	delete
aatttgagcaggaataattggaacatcattaagtctattaattcgagcagaattagaaaatcccggttaattaattggagacgaccaaatttataatactattgtaacagctcacgcttttattataattttttttatagttatacctattataatt	157	7	delete
aatttgagcaggaataattggaacatcattaagtctattaattcgagcagaattagaaaatcccggttaattaattggagacgaccaaatttataatactattgtaacagctcacgcttttattataattttttttatagttatgcctattataatt	157	4	delete
aatttgagcaggaataattggaacatcattaagtctattaattcgagcagaattagaaaatcccggttaattaattggagacgaccaaatttataatactattgtaacagctcactcttttattataattttttttatagtaataccaattataatt	157	2	delete
aatttgagcaggaataattggaacatcattaagtctattaattcgagcagaattaggaaaatcccggtcaattaattggagacgaccaaatttataatactattgtaacagctcacgcttttattataattttttttatagtaataccaattataatt	158	2	delete
aatttgagcaggaataattggaacatcattaagtctattaattcgagcagaattaggaaaccccgggtctttaattggagatgatcaaatttataacacaattgttacagcacatgcttttattataattttttttatagtaatacctattataatt	157	4	delete
aatttgagcaggaataattggaacatcattaagtctattaattcgagcagaattaggaaaccccggtcaattaattggagatgaccaaatttaaaatactattgtaacagctcacgcttttattataattttttttatagtaataccaattataatt	157	4	delete
aatttgagcaggaataattggaacatcattaagtctattaattcgagcagaattaggaaatccaggctcattaattggagatgatcaaatttataatactattgtaactgctcatgcttttattataattttttttatagttatacctattataatt	157	4	delete
aatttgagcaggaataattggaacatcattaagtctattaattcgagcagaattaggaaatccaggttcattaattggagatgatcaaatttataatactattgtaacagcccatgcatttattataattttttttatagttatacctattataatt	157	2	delete
aatttgagcaggaataattggaacatcattaagtctattaattcgagcagaattaggaaatcccggacaattaattggagatgatcaaatttataatactattgtaacagctcatgcttttattataattttttttatagtaataccaattataatt	157	2	delete
aatttgagcaggaataattggaacatcattaagtctattaattcgagcagaattaggaaatcccggccaattaattggagacgaccaaatttataatactattgtaacagctcacgcttttattataattttttttatagtaataccaattataatt	157	17	delete
aatttgagcaggaataattggaacatcattaagtctattaattcgagcagaattaggaaatcccggccaattaattggaggcgaccaaatttataatactattgtaacagctcacgcttttattataattttttttatagtaataccaattataatt	157	2	delete
aatttgagcaggaataattggaacatcattaagtctattaattcgagcagaattaggaaatcccggtcaactaattggagacgaccaaatttataatactattgtaacagctcacgcttttattataattttttttatagtaataccaattataatc	157	2	delete
aatttgagcaggaataattggaacatcattaagtctattaattcgagcagaattaggaaatcccggtcaattaattggagaagaacaaatttataatactattgtaacagctcacgcttttattataattttttttatagtaataccaattataatt	157	6	delete
aatttgagcaggaataattggaacatcattaagtctattaattcgagcagaattaggaaatcccggtcaattaattggagaagaccaaatttataatactattgtaacagctcacgcttttattataattttttttatagtaataccaattataatt	157	37	delete
aatttgagcaggaataattggaacatcattaagtctattaattcgagcagaattaggaaatcccggtcaattaattggagaagatcaaatttataatactattgtaacagctcacgcttttattataattttttttatagtaataccaattataatt	157	2	delete
aatttgagcaggaataattggaacatcattaagtctattaattcgagcagaattaggaaatcccggtcaattaattggagaagatcaaatttataatactattgtaacagctcacgcttttattatatttttttttatagtaataccaattataatt	157	2	delete
aatttgagcaggaataattggaacatcattaagtctattaattcgagcagaattaggaaatcccggtcaattaattggagacgaacaaatttataatactattgtaacagctcacgcttttattataattttttttatagtaataccaattataatt	157	30	delete
aatttgagcaggaataattggaacatcattaagtctattaattcgagcagaattaggaaatcccggtcaattaattggagacgaacaaatttataatactattgtaacagctcacgcttttattataattttttttatagttataccaattataatt	157	1	delete
aatttgagcaggaataattggaacatcattaagtctattaattcgagcagaattaggaaatcccggtcaattaattggagacgaacaaatttataatactattgtaacagctcacgcttttattataatttttttttatagtaataccaattataatt	158	3	delete
aatttgagcaggaataattggaacatcattaagtctattaattcgagcagaattaggaaatcccggtcaattaattggagacgacaaaatttataatactattgtaacagctcacgcttttaatataattttttttatagtaataccaattataatt	157	4	delete
aatttgagcaggaataattggaacatcattaagtctattaattcgagcagaattaggaaatcccggtcaattaattggagacgacaaagtttataatactattgtaacagctcacgcttttattataattttttttatagtaataccaattataatt	157	3	delete
aatttgagcaggaataattggaacatcattaagtctattaattcgagcagaattaggaaatcccggtcaattaattggagacgacaaatttataatactattgtaacagctcacgcttttattataattttttttatagtaataccaattataatt	156	9	delete
aatttgagcaggaataattggaacatcattaagtctattaattcgagcagaattaggaaatcccggtcaattaattggagacgacaaatttataatactattgtaacagctcacgcttttattatatttttttttatagtaataccaattataatt	156	2	delete
aatttgagcaggaataattggaacatcattaagtctattaattcgagcagaattaggaaatcccggtcaattaattggagacgaccaaacttataatactattgtaacagctcacgcttttattataattttttttattgtaataccaattataatt	157	2	delete
aatttgagcaggaataattggaacatcattaagtctattaattcgagcagaattaggaaatcccggtcaattaattggagacgaccaaatttacaatactattgtaacagctcacgcttttaatataatttttttattgtaataccaattataatt	156	12	delete
aatttgagcaggaataattggaacatcattaagtctattaattcgagcagaattaggaaatcccggtcaattaattggagacgaccaaatttacaatactattgtaacagctcacgcttttaatataattttttttatagtaataccaattataatt	157	8	delete
aatttgagcaggaataattggaacatcattaagtctattaattcgagcagaattaggaaatcccggtcaattaattggagacgaccaaatttacaatactattgtaacagctcacgcttttattataattttttttatagtaataccaattataatt	157	25	delete
aatttgagcaggaataattggaacatcattaagtctattaattcgagcagaattaggaaatcccggtcaattaattggagacgaccaaatttacaatactattgtaacagctcacgcttttattataattttttttatagtaatacctattataatt	157	2	delete
aatttgagcaggaataattggaacatcattaagtctattaattcgagcagaattaggaaatcccggtcaattaattggagacgaccaaatttacaatactattgtaacagctcacgcttttattatatttttttttatagtaataccaattataat	156	2	delete
aatttgagcaggaataattggaacatcattaagtctattaattcgagcagaattaggaaatcccggtcaattaattggagacgaccaaatttataacacaattgttacagcacatgcttttattataattttttttatagtaatacctattataatt	157	9	delete
aatttgagcaggaataattggaacatcattaagtctattaattcgagcagaattaggaaatcccggtcaattaattggagacgaccaaatttataacactattgtaacagcacatgcttttattataattttttttatagttatacctattataatt	157	23	delete
aatttgagcaggaataattggaacatcattaagtctattaattcgagcagaattaggaaatcccggtcaattaattggagacgaccaaatttataatacaattgttacagcacatgcttttattataattttttttatagttatacctattataatc	157	2	delete
aatttgagcaggaataattggaacatcattaagtctattaattcgagcagaattaggaaatcccggtcaattaattggagacgaccaaatttataatactatcgtaacagctcacgcttttattataattttttttatagtaataccaattataatt	157	17	delete
aatttgagcaggaataattggaacatcattaagtctattaattcgagcagaattaggaaatcccggtcaattaattggagacgaccaaatttataatactattgtaacaactcacgcttttattataattttttttatagtaataccaattataatt	157	25	delete
aatttgagcaggaataattggaacatcattaagtctattaattcgagcagaattaggaaatcccggtcaattaattggagacgaccaaatttataatactattgtaacagcacatgcttttattataatttttttcatagttatacctattataatc	157	25	delete
aatttgagcaggaataattggaacatcattaagtctattaattcgagcagaattaggaaatcccggtcaattaattggagacgaccaaatttataatactattgtaacagcacatgcttttattataatttttttcatagttatacctattataatt	157	2	delete
aatttgagcaggaataattggaacatcattaagtctattaattcgagcagaattaggaaatcccggtcaattaattggagacgaccaaatttataatactattgtaacagcacatgcttttattataattttttttatagtaataccaattataatt	157	2	delete
aatttgagcaggaataattggaacatcattaagtctattaattcgagcagaattaggaaatcccggtcaattaattggagacgaccaaatttataatactattgtaacagcacatgcttttattataattttttttatagtaatacctattataatt	157	3	delete
aatttgagcaggaataattggaacatcattaagtctattaattcgagcagaattaggaaatcccggtcaattaattggagacgaccaaatttataatactattgtaacagcacatgcttttattataattttttttatagttatacctattataatc	157	2	delete
aatttgagcaggaataattggaacatcattaagtctattaattcgagcagaattaggaaatcccggtcaattaattggagacgaccaaatttataatactattgtaacagcacatgcttttattataattttttttatagttatacctattataatt	157	18	delete
aatttgagcaggaataattggaacatcattaagtctattaattcgagcagaattaggaaatcccggtcaattaattggagacgaccaaatttataatactattgtaacagcccatgcatttattataattttttttatagttatacctattataat	156	2	delete
aatttgagcaggaataattggaacatcattaagtctattaattcgagcagaattaggaaatcccggtcaattaattggagacgaccaaatttataatactattgtaacagcccatgcatttattataattttttttatagttatacctattataatt	157	18	delete
aatttgagcaggaataattggaacatcattaagtctattaattcgagcagaattaggaaatcccggtcaattaattggagacgaccaaatttataatactattgtaacagctcacgcttttaatataaatttttttattgtaataccaattataat	156	9	delete
aatttgagcaggaataattggaacatcattaagtctattaattcgagcagaattaggaaatcccggtcaattaattggagacgaccaaatttataatactattgtaacagctcacgcttttaatataatttttttatagtaataccaattataat	155	18	delete
aatttgagcaggaataattggaacatcattaagtctattaattcgagcagaattaggaaatcccggtcaattaattggagacgaccaaatttataatactattgtaacagctcacgcttttaatataattttttttatagttatacctattataatt	157	4	delete
aatttgagcaggaataattggaacatcattaagtctattaattcgagcagaattaggaaatcccggtcaattaattggagacgaccaaatttataatactattgtaacagctcacgcttttaatataattttttttatggtaataccaattataatt	157	12	delete
aatttgagcaggaataattggaacatcattaagtctattaattcgagcagaattaggaaatcccggtcaattaattggagacgaccaaatttataatactattgtaacagctcacgcttttaatataattttttttattgtaataccaattataat	156	2	delete
aatttgagcaggaataattggaacatcattaagtctattaattcgagcagaattaggaaatcccggtcaattaattggagacgaccaaatttataatactattgtaacagctcacgcttttaatatatttttttatagtaataccaattataatt	155	4	delete
aatttgagcaggaataattggaacatcattaagtctattaattcgagcagaattaggaaatcccggtcaattaattggagacgaccaaatttataatactattgtaacagctcacgcttttaatatatttttttttatagtaataccaattataatt	157	12	delete
aatttgagcaggaataattggaacatcattaagtctattaattcgagcagaattaggaaatcccggtcaattaattggagacgaccaaatttataatactattgtaacagctcacgcttttaatatatttttttttatagttataccaattataatt	157	16	delete
aatttgagcaggaataattggaacatcattaagtctattaattcgagcagaattaggaaatcccggtcaattaattggagacgaccaaatttataatactattgtaacagctcacgcttttaatatattttttttttgtaataccaattataatt	155	4	delete
aatttgagcaggaataattggaacatcattaagtctattaattcgagcagaattaggaaatcccggtcaattaattggagacgaccaaatttataatactattgtaacagctcacgcttttaatatatttttttttttgtaataccaattataatt	156	6	delete
aatttgagcaggaataattggaacatcattaagtctattaattcgagcagaattaggaaatcccggtcaattaattggagacgaccaaatttataatactattgtaacagctcacgcttttaatatattttttttttttgtaataccaattataatt	157	9	delete
aatttgagcaggaataattggaacatcattaagtctattaattcgagcagaattaggaaatcccggtcaattaattggagacgaccaaatttataatactattgtaacagctcacgcttttaatatatttttttttttttgtaataccaattataatt	158	2	delete
aatttgagcaggaataattggaacatcattaagtctattaattcgagcagaattaggaaatcccggtcaattaattggagacgaccaaatttataatactattgtaacagctcacgcttttaatattttttttttatagtaataccaattataatt	156	3	delete
aatttgagcaggaataattggaacatcattaagtctattaattcgagcagaattaggaaatcccggtcaattaattggagacgaccaaatttataatactattgtaacagctcacgcttttaatatttttttttttatagtaataccaattataatt	157	11	delete
aatttgagcaggaataattggaacatcattaagtctattaattcgagcagaattaggaaatcccggtcaattaattggagacgaccaaatttataatactattgtaacagctcacgcttttatcataattttttttattgtaataccaattataatt	157	3	delete
aatttgagcaggaataattggaacatcattaagtctattaattcgagcagaattaggaaatcccggtcaattaattggagacgaccaaatttataatactattgtaacagctcacgcttttattataatcttttttatagtaataccaattataatt	157	39	delete
aatttgagcaggaataattggaacatcattaagtctattaattcgagcagaattaggaaatcccggtcaattaattggagacgaccaaatttataatactattgtaacagctcacgcttttattataatttttttatagtaataccaattataat	155	24	delete
aatttgagcaggaataattggaacatcattaagtctattaattcgagcagaattaggaaatcccggtcaattaattggagacgaccaaatttataatactattgtaacagctcacgcttttattataatttttttatagtaatgccaattataatt	156	2	delete
aatttgagcaggaataattggaacatcattaagtctattaattcgagcagaattaggaaatcccggtcaattaattggagacgaccaaatttataatactattgtaacagctcacgcttttattataatttttttattgtaataccaattataatt	156	2	delete
aatttgagcaggaataattggaacatcattaagtctattaattcgagcagaattaggaaatcccggtcaattaattggagacgaccaaatttataatactattgtaacagctcacgcttttattataatttttttcatagttatacctattataatc	157	67	delete
aatttgagcaggaataattggaacatcattaagtctattaattcgagcagaattaggaaatcccggtcaattaattggagacgaccaaatttataatactattgtaacagctcacgcttttattataattttttttataataataccaattataatt	157	12	delete
aatttgagcaggaataattggaacatcattaagtctattaattcgagcagaattaggaaatcccggtcaattaattggagacgaccaaatttataatactattgtaacagctcacgcttttattataattttttttatagtaataccaatcataatt	157	30	delete
aatttgagcaggaataattggaacatcattaagtctattaattcgagcagaattaggaaatcccggtcaattaattggagacgaccaaatttataatactattgtaacagctcacgcttttattataattttttttatagtaataccaattataa	155	67	delete
aatttgagcaggaataattggaacatcattaagtctattaattcgagcagaattaggaaatcccggtcaattaattggagacgaccaaatttataatactattgtaacagctcacgcttttattataattttttttatagtaataccaattataatc	157	195	delete
aatttgagcaggaataattggaacatcattaagtctattaattcgagcagaattaggaaatcccggtcaattaattggagacgaccaaatttataatactattgtaacagctcacgcttttattataattttttttatagtaatacctattataat	156	3	delete
aatttgagcaggaataattggaacatcattaagtctattaattcgagcagaattaggaaatcccggtcaattaattggagacgaccaaatttataatactattgtaacagctcacgcttttattataattttttttatagtaatacctattataatt	157	78	delete
aatttgagcaggaataattggaacatcattaagtctattaattcgagcagaattaggaaatcccggtcaattaattggagacgaccaaatttataatactattgtaacagctcacgcttttattataattttttttatagtaatacctattgtaatt	157	23	delete
aatttgagcaggaataattggaacatcattaagtctattaattcgagcagaattaggaaatcccggtcaattaattggagacgaccaaatttataatactattgtaacagctcacgcttttattataattttttttatagttatacctattataat	156	8	delete
aatttgagcaggaataattggaacatcattaagtctattaattcgagcagaattaggaaatcccggtcaattaattggagacgaccaaatttataatactattgtaacagctcacgcttttattataattttttttatagttatacctattataatc	157	4	delete
aatttgagcaggaataattggaacatcattaagtctattaattcgagcagaattaggaaatcccggtcaattaattggagacgaccaaatttataatactattgtaacagctcacgcttttattataattttttttatagttatacctattataatt	157	168	delete
aatttgagcaggaataattggaacatcattaagtctattaattcgagcagaattaggaaatcccggtcaattaattggagacgaccaaatttataatactattgtaacagctcacgcttttattataattttttttatagttatgcctattataat	156	2	delete
aatttgagcaggaataattggaacatcattaagtctattaattcgagcagaattaggaaatcccggtcaattaattggagacgaccaaatttataatactattgtaacagctcacgcttttattataattttttttatagttatgcctattataatt	157	11	delete
aatttgagcaggaataattggaacatcattaagtctattaattcgagcagaattaggaaatcccggtcaattaattggagacgaccaaatttataatactattgtaacagctcacgcttttattataattttttttatggtaatacccattataatt	157	4	delete
aatttgagcaggaataattggaacatcattaagtctattaattcgagcagaattaggaaatcccggtcaattaattggagacgaccaaatttataatactattgtaacagctcacgcttttattatatttttttatagtaataccaattataatt	155	3	delete
aatttgagcaggaataattggaacatcattaagtctattaattcgagcagaattaggaaatcccggtcaattaattggagacgaccaaatttataatactattgtaacagctcacgcttttattatattttttttatagtaataccaattataatt	156	502	delete
aatttgagcaggaataattggaacatcattaagtctattaattcgagcagaattaggaaatcccggtcaattaattggagacgaccaaatttataatactattgtaacagctcacgcttttattatattttttttatagttatacctattataatc	156	3	delete
aatttgagcaggaataattggaacatcattaagtctattaattcgagcagaattaggaaatcccggtcaattaattggagacgaccaaatttataatactattgtaacagctcacgcttttattatattttttttatagttatacctattataatt	156	19	delete
aatttgagcaggaataattggaacatcattaagtctattaattcgagcagaattaggaaatcccggtcaattaattggagacgaccaaatttataatactattgtaacagctcacgcttttattatattttttttatagttatgcctattataatt	156	2	delete
aatttgagcaggaataattggaacatcattaagtctattaattcgagcagaattaggaaatcccggtcaattaattggagacgaccaaatttataatactattgtaacagctcacgcttttattatattttttttatggtaatacccattataatt	156	2	delete
aatttgagcaggaataattggaacatcattaagtctattaattcgagcagaattaggaaatcccggtcaattaattggagacgaccaaatttataatactattgtaacagctcacgcttttattatatttttttttatagtaataccaattataa	155	7	delete
aatttgagcaggaataattggaacatcattaagtctattaattcgagcagaattaggaaatcccggtcaattaattggagacgaccaaatttataatactattgtaacagctcacgcttttattatatttttttttatagtaataccaattataat	156	64	delete
aatttgagcaggaataattggaacatcattaagtctattaattcgagcagaattaggaaatcccggtcaattaattggagacgaccaaatttataatactattgtaacagctcacgcttttattatatttttttttatagttatacctattataatt	157	3	delete
aatttgagcaggaataattggaacatcattaagtctattaattcgagcagaattaggaaatcccggtcaattaattggagacgaccaaatttataatactattgtaacagctcacgcttttattatatttttttttatagttatgcctattataatt	157	7	delete
aatttgagcaggaataattggaacatcattaagtctattaattcgagcagaattaggaaatcccggtcaattaattggagacgaccaaatttataatactattgtaacagctcacgcttttattatattttttttttatagtaataccaattataatt	158	143	delete
aatttgagcaggaataattggaacatcattaagtctattaattcgagcagaattaggaaatcccggtcaattaattggagacgaccaaatttataatactattgtaacagctcacgcttttattatatttttttttttatagtaataccaattataatt	159	13	delete
aatttgagcaggaataattggaacatcattaagtctattaattcgagcagaattaggaaatcccggtcaattaattggagacgaccaaatttataatactattgtaacagctcatgcatttattataattttttttatagttatacctattataatt	157	3	delete
aatttgagcaggaataattggaacatcattaagtctattaattcgagcagaattaggaaatcccggtcaattaattggagacgaccaaatttataatactattgtaacagctcatgcatttattataattttttttatagttatgcctattataatt	157	11	delete
aatttgagcaggaataattggaacatcattaagtctattaattcgagcagaattaggaaatcccggtcaattaattggagacgaccaaatttataatactattgtaacagctcatgcttttattataattttttttatagtaataccaattataatt	157	44	delete
aatttgagcaggaataattggaacatcattaagtctattaattcgagcagaattaggaaatcccggtcaattaattggagacgaccaaatttataatactattgtaacagctcgcgcttttattataattttttttatagtaataccaattataatt	157	47	delete
aatttgagcaggaataattggaacatcattaagtctattaattcgagcagaattaggaaatcccggtcaattaattggagacgaccaaatttataatactattgttacagcacatgcttttattataattttttttatagtaatacctattataatt	157	3	delete
aatttgagcaggaataattggaacatcattaagtctattaattcgagcagaattaggaaatcccggtcaattaattggagacgaccaaatttataatactattgttacagcacatgcttttattataattttttttatagttatacctattataatt	157	5	delete
aatttgagcaggaataattggaacatcattaagtctattaattcgagcagaattaggaaatcccggtcaattaattggagacgaccaaatttataatactattgttacagctcatgcttttattataattttttttatagtaatgccaattataatt	157	2	delete
aatttgagcaggaataattggaacatcattaagtctattaattcgagcagaattaggaaatcccggtcaattaattggagacgaccaaatttataatactattgttacagctcatgcttttattataattttttttatagttatacctattataatt	157	2	delete
aatttgagcaggaataattggaacatcattaagtctattaattcgagcagaattaggaaatcccggtcaattaattggagacgaccaaatttataatactattgttacggctcatgcttttattataattttttttatggtaatacccattataatt	157	2	delete
aatttgagcaggaataattggaacatcattaagtctattaattcgagcagaattaggaaatcccggtcaattaattggagacgaccaaatttataatacttttgtaacagctcacgcttttattatatttttttttatagtaataccaattataatt	157	5	delete
aatttgagcaggaataattggaacatcattaagtctattaattcgagcagaattaggaaatcccggtcaattaattggagacgaccaaatttttaatactattgtaacagctcatgcttttattataattttttttatcgtaataccaattataatt	157	2	delete
aatttgagcaggaataattggaacatcattaagtctattaattcgagcagaattaggaaatcccggtcaattaattggagacgactaaatttataatactattgtaacagctcacgcttttattatatttttttttatagtaataccaattataatt	157	154	delete
aatttgagcaggaataattggaacatcattaagtctattaattcgagcagaattaggaaatcccggtcaattaattggagacgatcaaatttataacactattgtaacagcacatgcttttattataattttttttatagttatacctattataatt	157	2	delete
aatttgagcaggaataattggaacatcattaagtctattaattcgagcagaattaggaaatcccggtcaattaattggagacgatcaaatttataatactattgtaacagctcacgcttttattataattttttttatagtaataccaattataatt	157	54	delete
aatttgagcaggaataattggaacatcattaagtctattaattcgagcagaattaggaaatcccggtcaattaattggagacgatcaaatttataatactattgtaacagctcacgcttttattataattttttttgtagtaataccaattataatt	157	2	delete
aatttgagcaggaataattggaacatcattaagtctattaattcgagcagaattaggaaatcccggtcaattaattggagacgatcaaatttataatactattgtaacagctcacgcttttattatattttttttttatagtaataccaattataatt	158	2	delete
aatttgagcaggaataattggaacatcattaagtctattaattcgagcagaattaggaaatcccggtcaattaattggagacgatcaaatttataatactattgtaacagctcatgcttttattataattttttttatagtaataccaattataatt	157	5	delete
aatttgagcaggaataattggaacatcattaagtctattaattcgagcagaattaggaaatcccggtcaattaattggagatgacaaatttacaatactattgtaacagctcacgcttttattataattttttttatagtaataccaattataatt	156	2	delete
aatttgagcaggaataattggaacatcattaagtctattaattcgagcagaattaggaaatcccggtcaattaattggagatgaccaaatttacaatactattgtaacagctcacgcttttattataattttttttatagtaatacctattataa	155	2	delete
aatttgagcaggaataattggaacatcattaagtctattaattcgagcagaattaggaaatcccggtcaattaattggagatgaccaaatttacaatactattgtaacagctcacgcttttattataattttttttatagtaatacctattataatt	157	8	delete
aatttgagcaggaataattggaacatcattaagtctattaattcgagcagaattaggaaatcccggtcaattaattggagatgaccaaatttacaatactattgtaacagctcacgcttttattataattttttttatagttatacctattataatt	157	6	delete
aatttgagcaggaataattggaacatcattaagtctattaattcgagcagaattaggaaatcccggtcaattaattggagatgaccaaatttacaatactattgtaacagctcacgcttttattataattttttttatagttatgcctattataatt	157	3	delete
aatttgagcaggaataattggaacatcattaagtctattaattcgagcagaattaggaaatcccggtcaattaattggagatgaccaaatttacaatactattgtaacagctcatgcttttattataattttttttatagtaataccaattataatt	157	4	delete
aatttgagcaggaataattggaacatcattaagtctattaattcgagcagaattaggaaatcccggtcaattaattggagatgaccaaatttataacactattgtaacagcacatgcttttattataattttttttatagttatacctattataatt	157	3	delete
aatttgagcaggaataattggaacatcattaagtctattaattcgagcagaattaggaaatcccggtcaattaattggagatgaccaaatttataatactattgtaacagcacatgcttttattataatttttttcatagttatacctattataatc	157	3	delete
aatttgagcaggaataattggaacatcattaagtctattaattcgagcagaattaggaaatcccggtcaattaattggagatgaccaaatttataatactattgtaacagctcacgcttttattataattttctttatagtaatacctattgtaatt	157	5	delete
aatttgagcaggaataattggaacatcattaagtctattaattcgagcagaattaggaaatcccggtcaattaattggagatgaccaaatttataatactattgtaacagctcacgcttttattataatttttttatagtaataccaattataat	155	3	delete
aatttgagcaggaataattggaacatcattaagtctattaattcgagcagaattaggaaatcccggtcaattaattggagatgaccaaatttataatactattgtaacagctcacgcttttattataatttttttcatagttatacctattataatc	157	2	delete
aatttgagcaggaataattggaacatcattaagtctattaattcgagcagaattaggaaatcccggtcaattaattggagatgaccaaatttataatactattgtaacagctcacgcttttattataattttttttatagtaataccaattataat	156	97	delete
aatttgagcaggaataattggaacatcattaagtctattaattcgagcagaattaggaaatcccggtcaattaattggagatgaccaaatttataatactattgtaacagctcacgcttttattataattttttttatagtaatacctattataatc	157	2	delete
aatttgagcaggaataattggaacatcattaagtctattaattcgagcagaattaggaaatcccggtcaattaattggagatgaccaaatttataatactattgtaacagctcacgcttttattataattttttttatagtaatacctattataatt	157	15	delete
aatttgagcaggaataattggaacatcattaagtctattaattcgagcagaattaggaaatcccggtcaattaattggagatgaccaaatttataatactattgtaacagctcacgcttttattataattttttttatagttatacctattataatt	157	21	delete
aatttgagcaggaataattggaacatcattaagtctattaattcgagcagaattaggaaatcccggtcaattaattggagatgaccaaatttataatactattgtaacagctcacgcttttattatattttttttttatagtaataccaattataatt	158	2	delete
aatttgagcaggaataattggaacatcattaagtctattaattcgagcagaattaggaaatcccggtcaattaattggagatgaccaaatttataatactattgtaacagctcatgcttttattataattttttttatagtaataccaattataatt	157	18	delete
aatttgagcaggaataattggaacatcattaagtctattaattcgagcagaattaggaaatcccggtcaattaattggagatgaccaaatttataatactattgtaacagcttacgcttttattataattttttttatagtaataccaattataatt	157	3	delete
aatttgagcaggaataattggaacatcattaagtctattaattcgagcagaattaggaaatcccggtcaattaattggagatgaccaaatttataatactattgtagcagctcacgcttttattataatttttttatagtaataccaattataatt	156	2	delete
aatttgagcaggaataattggaacatcattaagtctattaattcgagcagaattaggaaatcccggtcaattaattggagatgatcaaatttacaatactattgtaacagctcacgcttttattataattttttttatagtaataccaattataatt	157	6	delete
aatttgagcaggaataattggaacatcattaagtctattaattcgagcagaattaggaaatcccggtcaattaattggagatgatcaaatttacaatactattgtaacagctcatgcttttattataattttttttatagtaataccaattataatt	157	6	delete
aatttgagcaggaataattggaacatcattaagtctattaattcgagcagaattaggaaatcccggtcaattaattggagatgatcaaatttataacacaattgttacagcacatgcttttattataattttttttatagtaatacctattataatt	157	7	delete
aatttgagcaggaataattggaacatcattaagtctattaattcgagcagaattaggaaatcccggtcaattaattggagatgatcaaatttataatactattgtaacagctcacgcttttattataattttttttatagtaataccaattataatt	157	24	delete
aatttgagcaggaataattggaacatcattaagtctattaattcgagcagaattaggaaatcccggtcaattaattggagatgatcaaatttataatactattgtaacagctcacgcttttattataattttttttatagtaatacctattataatt	157	6	delete
aatttgagcaggaataattggaacatcattaagtctattaattcgagcagaattaggaaatcccggtcaattaattggagatgatcaaatttataatactattgtaacagctcacgcttttattataattttttttatagttatacctattataatt	157	2	delete
aatttgagcaggaataattggaacatcattaagtctattaattcgagcagaattaggaaatcccggtcaattaattggagatgatcaaatttataatactattgtaacagctcatgcttttattataattttttttatagtaataccaattataatt	157	7	delete
aatttgagcaggaataattggaacatcattaagtctattaattcgagcagaattaggaaatcccggtcaattaattggggacgaccaaatttataatactattgtaacagctcacgcttttattataattttttttatagtaataccaattataatt	157	66	delete
aatttgagcaggaataattggaacatcattaagtctattaattcgagcagaattaggaaatcccggtcaattaattggggatgaccaaatttataatactattgtaacagctcacgcttttattataattttttttatagtaataccaattataat	156	2	delete
aatttgagcaggaataattggaacatcattaagtctattaattcgagcagaattaggaaatcccggtcaattagttggagacgaccaaatttataatactattgtaacagctcacgcttttaatataatttttttatagtaataccaattataatt	156	3	delete
aatttgagcaggaataattggaacatcattaagtctattaattcgagcagaattaggaaatcccggtcattaattggagatgatcaaatttataatactattgtaacagcacacgcttttattataattttttttatagtaataccaattataatt	156	2	delete
aatttgagcaggaataattggaacatcattaagtctattaattcgagcagaattaggaaatcccggtccattaattggagatgaccaaatttataatactattgtaacagctcacgcttttattataattttttttatagtaataccaattataatt	157	5	delete
aatttgagcaggaataattggaacatcattaagtctattaattcgagcagaattaggaaatcccggtcgattaattggagacgaccaaatttataatactattgtaacagctcacgcttttattataatttttttatagtaataccaattataatt	156	3	delete
aatttgagcaggaataattggaacatcattaagtctattaattcgagcagaattaggaaatcccggtctattaattggagacgaccaaatttataatactattgtaacagctcacgcttttattataattttttttatagtaataccaattataatt	157	4	delete
aatttgagcaggaataattggaacatcattaagtctattaattcgagcagaattaggaaatcccggtctattaattggagatgaccaaatttacaatactattgtaacagctcacgcttttattataattttttttatagtaataccaattataatt	157	2	delete
aatttgagcaggaataattggaacatcattaagtctattaattcgagcagaattaggaaatcccggtgaattaattggagacgaccaaatttataatactattgtaacagctcacgcttttattatatatttttttatagtaatacctattataatt	157	4	delete
aatttgagcaggaataattggaacatcattaagtctattaattcgagcagaattaggaaatcccggtgaattaattggagacgaccaaatttataatactattgtaacagctcacgcttttattatattttttttatagtaataccaattataatt	156	14	delete
aatttgagcaggaataattggaacatcattaagtctattaattcgagcagaattaggaaatcccggtgaattaattggagacgaccaaatttataatactattgtaacagctcacgcttttattatatttttttttatagtaataccaattataatt	157	279	delete
aatttgagcaggaataattggaacatcattaagtctattaattcgagcagaattaggaaatcccggtgaattaattggagacgaccaaatttataatactattgtaacagctcacgcttttattatatttttttttatagttatacctattataatt	157	4	delete
aatttgagcaggaataattggaacatcattaagtctattaattcgagcagaattaggaaatcccggttcattaattggagatgatcaaatttataatactattgtaacagctcatgcttttattataattttttttatagttatacctattataatt	157	2	delete
aatttgagcaggaataattggaacatcattaagtctattaattcgagcagaattaggaaatccctgtcaattaattggagacgaccaaatttataatactattgtaacagctcacgcttttattataattttttttatagttatacctattataatt	157	2	delete
aatttgagcaggaataattggaacatcattaagtctattaattcgagcagaattaggaaatccctgtcaattaattggagacgaccaaatttataatactattgtaacagctcacgcttttattgtaattttttttatagtaataccaattataatt	157	2	delete
aatttgagcaggaataattggaacatcattaagtctattaattcgagcagaattaggaaatccctgtcaattaattggagacgaccaaatttatattactattgtaacagctcacgcttttaatataattttttttatagtaataccaattataatt	157	24	delete
aatttgagcaggaataattggaacatcattaagtctattaattcgagcagaattaggaaatccctgtcaattaattggagacgaccaaatttatattactattgtaacagctcacgcttttaatataattttttttatagttatacctattataatt	157	2	delete
aatttgagcaggaataattggaacatcattaagtctattaattcgagcagaattaggaaatcctggtcaattaattggagacgaccaaatttataacactattgtaacagcacatgcttttattataattttttttatagttatacctattataatt	157	3	delete
aatttgagcaggaataattggaacatcattaagtctattaattcgagcagaattaggaaatcctggtcaattaattggagacgaccaaatttataatactattgtaacagctcacgcttttaatataattttttttattgtaataccaattataatt	157	23	delete
aatttgagcaggaataattggaacatcattaagtctattaattcgagcagaattaggaaatcctggtcaattaattggagacgaccaaatttataatactattgtaacagctcatgcttttattataattttttttatagtaataccaattataatt	157	207	delete
aatttgagcaggaataattggaacatcattaagtctattaattcgagcagaattaggaaatcctggtcaattaattggagacgaccaaatttataatactattgtaacagctcatgcttttattataattttttttatagttatacctattataatt	157	10	delete
aatttgagcaggaataattggaacatcattaagtctattaattcgagcagaattaggaaatcgcggtcaattaattggagacgaccaaatttataatactattgtaacagctcacgcttttattatatttttttttatagtaataccaattataatt	157	2	delete
aatttgagcaggaataattggaacatcattaagtctattaattcgagcagaattaggaacccctggatctttaattggtgatgatcaaatttataatactattgttacagctcatgcatttattataattttttttatagttatgcctattataatt	157	13	delete
aatttgagcaggaataattggaacatcattaagtctattaattcgagcagaattaggaactcctggatctttaattggagatgatcaaatttataacactattgtaacagcacatgcttttatcataattttttttatagttatacctattataatt	157	2	delete
aatttgagcaggaataattggaacatcattaagtctattaattcgagcagaattaggaactcctggatctttaattggagatgatcaaatttataacactattgtaacagcacatgcttttattataattttttttatagttatacctattataatt	157	3	delete
aatttgagcaggaataattggaacatcattaagtctattaattcgagcagaattaggaactcctggatctttaattggggatgatcaaatttataacactattgtaacagcacatgcttttattataattttttttatagttatacctattataat	156	2	delete
aatttgagcaggaataattggaacatcattaagtctattaattcgagcagaattaggaactcctggatctttaattggggatgatcaaatttataacactattgtaacagcacatgcttttattataattttttttatagttatacctattataatt	157	35	delete
aatttgagcaggaataattggaacatcattaagtctattaattcgagcagaattaggaagtcccggtcaattaattggagacgaccaaatttataatactattgtaacagctcacgcttttattataattttttttatggtaataccaattataatt	157	2	delete
aatttgagcaggaataattggaacatcattaagtctattaattcgagcagaattaggaagtcccggtcaattaattggagacgaccaaatttataatactattgtaacagctcacgcttttattgtaattttttttatagtaataccaattataatt	157	2	delete
aatttgagcaggaataattggaacatcattaagtctattaattcgagcagaattaggtaatcctggatctttaattggagatgatcaaatttataatactattgttacagctcatgcttttattataattttttttatagttataccaattataatt	157	4	delete
aatttgagcaggaataattggaacatcattaagtctattaattcgagcagagctaggaaatcccggtcaattaattggagatgatcaaatttacaatactattgtaacagctcacgcttttattataattttttttatagtaataccaattataatt	157	5	delete
aatttgagcaggaataattggaacatcattaagtctattaattcgagcagagtcaggaaatcccggtcaattaattggagatgaccaaatttacaatactattgtaacagctcacgcttttattataattttttttatagtaataccaattataat	156	4	delete
aatttgagcaggaataattggaacatcattaagtctattaattcgagcagagttagaaaatcccggtcaattaattggagatgaccaaatttacaatactattgtaacagctcacgcttttattataattttttttatagtaataccaattataatt	157	16	delete
aatttgagcaggaataattggaacatcattaagtctattaattcgagcagagttaggaaaccccgggtctttaattggagatgatcaaatttataacacaattgttacagcacatgcttttattataattttttttatagtaatacctattataatt	157	6	delete
aatttgagcaggaataattggaacatcattaagtctattaattcgagcagagttaggaaaccccggtcaattaattggagacgaccaaatttataatactattgtaacagctcacgcttttattatatttttttttatagtaataccaattataatt	157	2	delete
aatttgagcaggaataattggaacatcattaagtctattaattcgagcagagttaggaaaccccggtcaattaattggagatgaccaaatttacaataccattgtaacagctcacgcttttattataattttttttatagtaataccaattataatt	157	5	delete
aatttgagcaggaataattggaacatcattaagtctattaattcgagcagagttaggaaaccccggtcaattaattggagatgaccaaatttacaatactattataacagctcacgcttttattataattttttttatagtaataccaattataat	156	2	delete
aatttgagcaggaataattggaacatcattaagtctattaattcgagcagagttaggaaaccccggtcaattaattggagatgaccaaatttacaatactattgtaacagcacatgcttttattataattttttttatagttatacctattataatt	157	4	delete
aatttgagcaggaataattggaacatcattaagtctattaattcgagcagagttaggaaaccccggtcaattaattggagatgaccaaatttacaatactattgtaacagcccatgcatttattataattttttttatagttatacctattataatt	157	2	delete
aatttgagcaggaataattggaacatcattaagtctattaattcgagcagagttaggaaaccccggtcaattaattggagatgaccaaatttacaatactattgtaacagctcacgcttttattataattttctttatagtaatacctattgtaatt	157	2	delete
aatttgagcaggaataattggaacatcattaagtctattaattcgagcagagttaggaaaccccggtcaattaattggagatgaccaaatttacaatactattgtaacagctcacgcttttattataatttttttatagtaataccaattataat	155	3	delete
aatttgagcaggaataattggaacatcattaagtctattaattcgagcagagttaggaaaccccggtcaattaattggagatgaccaaatttacaatactattgtaacagctcacgcttttattataatttttttatagtaataccaattataatt	156	29	delete
aatttgagcaggaataattggaacatcattaagtctattaattcgagcagagttaggaaaccccggtcaattaattggagatgaccaaatttacaatactattgtaacagctcacgcttttattataatttttttcatagttatacctattataatc	157	14	delete
aatttgagcaggaataattggaacatcattaagtctattaattcgagcagagttaggaaaccccggtcaattaattggagatgaccaaatttacaatactattgtaacagctcacgcttttattataattttttttatagtaataccaatcataatt	157	7	delete
aatttgagcaggaataattggaacatcattaagtctattaattcgagcagagttaggaaaccccggtcaattaattggagatgaccaaatttacaatactattgtaacagctcacgcttttattataattttttttatagtaataccaattataa	155	21	delete
aatttgagcaggaataattggaacatcattaagtctattaattcgagcagagttaggaaaccccggtcaattaattggagatgaccaaatttacaatactattgtaacagctcacgcttttattataattttttttatagtaataccaattataat	156	221	delete
aatttgagcaggaataattggaacatcattaagtctattaattcgagcagagttaggaaaccccggtcaattaattggagatgaccaaatttacaatactattgtaacagctcacgcttttattataattttttttatagtaatacctattataatc	157	2	delete
aatttgagcaggaataattggaacatcattaagtctattaattcgagcagagttaggaaaccccggtcaattaattggagatgaccaaatttacaatactattgtaacagctcacgcttttattataattttttttatagtaatacctattataatt	157	238	delete
aatttgagcaggaataattggaacatcattaagtctattaattcgagcagagttaggaaaccccggtcaattaattggagatgaccaaatttacaatactattgtaacagctcacgcttttattataattttttttatagttatacctattataat	156	3	delete
aatttgagcaggaataattggaacatcattaagtctattaattcgagcagagttaggaaaccccggtcaattaattggagatgaccaaatttacaatactattgtaacagctcacgcttttattataattttttttatagttatacctattataatc	157	6	delete
aatttgagcaggaataattggaacatcattaagtctattaattcgagcagagttaggaaaccccggtcaattaattggagatgaccaaatttacaatactattgtaacagctcacgcttttattataattttttttatagttatacctattataatt	157	45	delete
aatttgagcaggaataattggaacatcattaagtctattaattcgagcagagttaggaaaccccggtcaattaattggagatgaccaaatttacaatactattgtaacagctcacgcttttattataattttttttatagttatgcctattataatt	157	54	delete
aatttgagcaggaataattggaacatcattaagtctattaattcgagcagagttaggaaaccccggtcaattaattggagatgaccaaatttacaatactattgtaacagctcacgcttttattataatttttttttatagtaatacctattataatt	158	3	delete
aatttgagcaggaataattggaacatcattaagtctattaattcgagcagagttaggaaaccccggtcaattaattggagatgaccaaatttacaatactattgtaacagctcatgcatttattataattttttttatagttatacctattataatt	157	2	delete
aatttgagcaggaataattggaacatcattaagtctattaattcgagcagagttaggaaaccccggtcaattaattggagatgaccaaatttacaatactattgtaacagctcatgcatttattataattttttttatagttatgcctattataatt	157	3	delete
aatttgagcaggaataattggaacatcattaagtctattaattcgagcagagttaggaaaccccggtcaattaattggagatgaccaaatttacaatactattgtaacagctcatgcttttattataattttttttatagtaatacctattataatt	157	2	delete
aatttgagcaggaataattggaacatcattaagtctattaattcgagcagagttaggaaaccccggtcaattaattggagatgaccaaatttacaatactattgttacagcacatgcttttattataattttttttatagtaatacctattataatt	157	3	delete
aatttgagcaggaataattggaacatcattaagtctattaattcgagcagagttaggaaaccccggtcaattaattggagatgaccaaatttataacacaattgttacagcacatgcttttattataattttttttatagtaatacctattataatt	157	4	delete
aatttgagcaggaataattggaacatcattaagtctattaattcgagcagagttaggaaaccccggtcaattaattggagatgaccaaatttataatactattgtaacagcccatgcatttattataattttttttatagttatacctattataatt	157	2	delete
aatttgagcaggaataattggaacatcattaagtctattaattcgagcagagttaggaaaccccggtcaattaattggagatgaccaaatttataatactattgtaacagctcacgcttttattataattttttttatagtaatacctattataatt	157	2	delete
aatttgagcaggaataattggaacatcattaagtctattaattcgagcagagttaggaaaccccggtcaattaattggagatgaccaaatttataatactattgtaacagctcatgcatttattataattttttttatagttatgcctattataatt	157	2	delete
aatttgagcaggaataattggaacatcattaagtctattaattcgagcagagttaggaaaccccggtcaattaattggagatgaccaaatttataatactattgttacagctcatgcatttattataattttttttatagttatgcctattataatt	157	5	delete
aatttgagcaggaataattggaacatcattaagtctattaattcgagcagagttaggaaaccccggtcaattaattggggatgaccaaatttacaatactattgtaacagctcacgcttttattataatttttttatagtaataccaattataatt	156	2	delete
aatttgagcaggaataattggaacatcattaagtctattaattcgagcagagttaggaaatccaggatcattaattggagatgatcaaatttataatactattgtaacagctcatgcatttattataattttttttatagtaataccaattataatt	157	2	delete
aatttgagcaggaataattggaacatcattaagtctattaattcgagcagagttaggaaatccaggatcattaattggagatgatcaaatttataatactattgtaacagctcatgcatttattataattttttttatagttatgcctattataatt	157	15	delete
aatttgagcaggaataattggaacatcattaagtctattaattcgagcagagttaggaaatccaggatctttaattggagatgatcaaatttataacacaattgtgacagcgcatgcttttattataattttttttatagtaatacctattataatt	157	2	delete
aatttgagcaggaataattggaacatcattaagtctattaattcgagcagagttaggaaatccaggatctttaattggagatgatcaaatttataacactattgtaacagcacatgcttttattataattttttttatagttatacctattataatt	157	2	delete
aatttgagcaggaataattggaacatcattaagtctattaattcgagcagagttaggaaatccaggatctttaattggagatgatcaaatttataatactattgttacggctcatgcttttattataattttttttatggtaatacccattataatt	157	3	delete
aatttgagcaggaataattggaacatcattaagtctattaattcgagcagagttaggaaatccaggatctttaattggtgatgatcaaatttataatacaattgttacagcacatgcttttattataattttttttatagttatacctattataatc	157	10	delete
aatttgagcaggaataattggaacatcattaagtctattaattcgagcagagttaggaaatccaggatctttaattggtgatgatcaaatttataatacaattgttacagcacatgcttttattataattttttttatagttatacctattataatt	157	7	delete
aatttgagcaggaataattggaacatcattaagtctattaattcgagcagagttaggaaatccaggatctttaattggtgatgatcaaatttataatactattgttacagctcatgcttttattataattttttttatagtaatacctattataatt	157	3	delete
aatttgagcaggaataattggaacatcattaagtctattaattcgagcagagttaggaaatccaggttcattaattggagatgatcaaatttataatactattgtaacagcccatgcatttattataattttttttatagttatacctattataatt	157	10	delete
aatttgagcaggaataattggaacatcattaagtctattaattcgagcagagttaggaaatcccggatctttaattggagatgatcaaatttataatacaattgttacagctcatgcttttattataattttttttatagttatacctattataatt	157	13	delete
aatttgagcaggaataattggaacatcattaagtctattaattcgagcagagttaggaaatcccggatctttaattggggatgatcaaatttataacactattgtaacagcacatgcttttattataattttttttatagttatacctattataatt	157	2	delete
aatttgagcaggaataattggaacatcattaagtctattaattcgagcagagttaggaaatcccggccaattaattggagatgaccaaatttacaatactattgtaacagctcacgcttttatcataattttttttatagtaataccaattataatt	157	2	delete
aatttgagcaggaataattggaacatcattaagtctattaattcgagcagagttaggaaatcccgggtctttaattggagatgatcaaatttataacacaattgttacagcacatgcttttattataattttttttatagtaatacctattataatt	157	2	delete
aatttgagcaggaataattggaacatcattaagtctattaattcgagcagagttaggaaatcccggtcaactaattggagatgaccaaatttacaatactattgtaacagctcacgcttttattataattttttttatagttatacctattataatt	157	3	delete
aatttgagcaggaataattggaacatcattaagtctattaattcgagcagagttaggaaatcccggtcaattaactggagatgaccaaatttacaatactattgtaacagctcacgcttttattataattttttttatagtaataccaattataatt	157	25	delete
aatttgagcaggaataattggaacatcattaagtctattaattcgagcagagttaggaaatcccggtcaattaatcggagatgaccaaatttataatactattgtaacagctcacgcttttattataattttttttatagttatacctattataatt	157	3	delete
aatttgagcaggaataattggaacatcattaagtctattaattcgagcagagttaggaaatcccggtcaattaattggaaatgaccaaatttacaatactattgtaacagctcacgcttttattataattttttttatagtaataccaattataat	156	2	delete
aatttgagcaggaataattggaacatcattaagtctattaattcgagcagagttaggaaatcccggtcaattaattggaaatgaccaaatttataatactattgtaacagctcacgcttttattataattttttttatagtaataccaattataatt	157	12	delete
aatttgagcaggaataattggaacatcattaagtctattaattcgagcagagttaggaaatcccggtcaattaattggagacgaccaaatttataatactattgtaacagctcacgcttttattataatttttttcatagttatacctattataatc	157	1	delete
aatttgagcaggaataattggaacatcattaagtctattaattcgagcagagttaggaaatcccggtcaattaattggagacgaccaaatttataatactattgtaacagctcacgcttttattataattttttttatagtaataccaattataatt	157	107	delete
aatttgagcaggaataattggaacatcattaagtctattaattcgagcagagttaggaaatcccggtcaattaattggagacgaccaaatttataatactattgtaacagctcacgcttttattatatttttttttatagtaataccaattataatt	157	2	delete
aatttgagcaggaataattggaacatcattaagtctattaattcgagcagagttaggaaatcccggtcaattaattggagacgaccaaatttttaatactattgtaacagctcacgcttttattataattttttttatagtaataccaattataatt	157	5	delete
aatttgagcaggaataattggaacatcattaagtctattaattcgagcagagttaggaaatcccggtcaattaattggagataaccaaatttataatactattgtaacagctcacacttttattataattttttttatagtaataccaattataatt	157	2	delete
aatttgagcaggaataattggaacatcattaagtctattaattcgagcagagttaggaaatcccggtcaattaattggagatgaacaaatttacaatactattgtaacagctcacgcttttattataattttttttatagtaataccaattataatt	157	17	delete
aatttgagcaggaataattggaacatcattaagtctattaattcgagcagagttaggaaatcccggtcaattaattggagatgaacaaatttataatactattgtaacagctcacgcttttattataattttttttatagtaataccaattataatt	157	13	delete
aatttgagcaggaataattggaacatcattaagtctattaattcgagcagagttaggaaatcccggtcaattaattggagatgacaaaatttacaatactattgtaacagctcacgcttttattataattttttttatagtaataccaattataat	156	5	delete
aatttgagcaggaataattggaacatcattaagtctattaattcgagcagagttaggaaatcccggtcaattaattggagatgacaaaatttataatactattgtaacagctcacgcttttattataattttttttatagtaataccaattataatt	157	14	delete
aatttgagcaggaataattggaacatcattaagtctattaattcgagcagagttaggaaatcccggtcaattaattggagatgacacaaatttataatactattgtaacagctcacgcttttattataattttttttatagtaatacaaattataatt	158	1	delete
aatttgagcaggaataattggaacatcattaagtctattaattcgagcagagttaggaaatcccggtcaattaattggagatgaccaaacttataatactattgtaacagctcacgcttttattataattttttttatagtaataccaattataatt	157	28	delete
aatttgagcaggaataattggaacatcattaagtctattaattcgagcagagttaggaaatcccggtcaattaattggagatgaccaaatctataatactattgtaacagctcacgcttttattataattttttttatagtaataccaactataatt	157	2	delete
aatttgagcaggaataattggaacatcattaagtctattaattcgagcagagttaggaaatcccggtcaattaattggagatgaccaaattcataatactattgtaacagctcacgcttttattataatttttttatagtaataccaattataat	155	2	delete
aatttgagcaggaataattggaacatcattaagtctattaattcgagcagagttaggaaatcccggtcaattaattggagatgaccaaatttacaacactattgtaacagctcacgcttttatcataattttttttatagtaataccaattataatt	157	2	delete
aatttgagcaggaataattggaacatcattaagtctattaattcgagcagagttaggaaatcccggtcaattaattggagatgaccaaatttacaatacaattgttacagctcatgcttttattataattttttttatagttatacctattataatt	157	10	delete
aatttgagcaggaataattggaacatcattaagtctattaattcgagcagagttaggaaatcccggtcaattaattggagatgaccaaatttacaataccattgtaacagctcacgcttttattataatttttttatagtaataccaattataatt	156	3	delete
aatttgagcaggaataattggaacatcattaagtctattaattcgagcagagttaggaaatcccggtcaattaattggagatgaccaaatttacaatactaatgtaacagctcacgcttttattataattttttttatagtaataccaattataatt	157	10	delete
aatttgagcaggaataattggaacatcattaagtctattaattcgagcagagttaggaaatcccggtcaattaattggagatgaccaaatttacaatactactgtaacagctcacgcctttattataattttttttatagtaataccaattataatt	157	2	delete
aatttgagcaggaataattggaacatcattaagtctattaattcgagcagagttaggaaatcccggtcaattaattggagatgaccaaatttacaatactactgtaacagctcacgcttttattataatttttttttatagtaataccaattataatt	158	2	delete
aatttgagcaggaataattggaacatcattaagtctattaattcgagcagagttaggaaatcccggtcaattaattggagatgaccaaatttacaatactatcgtaacagctcacgcttttattataatttttttatagtaataccaattataatt	156	3	delete
aatttgagcaggaataattggaacatcattaagtctattaattcgagcagagttaggaaatcccggtcaattaattggagatgaccaaatttacaatactatcgtaacagctcacgcttttattataattttttttatagtaataccaattataat	156	3	delete
aatttgagcaggaataattggaacatcattaagtctattaattcgagcagagttaggaaatcccggtcaattaattggagatgaccaaatttacaatactattgtaacaactcacgcttttattataattttttttatagtaataccaattataatt	157	31	delete
aatttgagcaggaataattggaacatcattaagtctattaattcgagcagagttaggaaatcccggtcaattaattggagatgaccaaatttacaatactattgtaacagcacatgcttttattataattttttttatagtaataccaattataatt	157	21	delete
aatttgagcaggaataattggaacatcattaagtctattaattcgagcagagttaggaaatcccggtcaattaattggagatgaccaaatttacaatactattgtaacagcacatgcttttattataattttttttatagttatacctattataat	156	2	delete
aatttgagcaggaataattggaacatcattaagtctattaattcgagcagagttaggaaatcccggtcaattaattggagatgaccaaatttacaatactattgtaacagcacatgcttttattataattttttttatagttatacctattataatc	157	4	delete
aatttgagcaggaataattggaacatcattaagtctattaattcgagcagagttaggaaatcccggtcaattaattggagatgaccaaatttacaatactattgtaacagcacatgcttttattataattttttttatagttatacctattataatt	157	111	delete
aatttgagcaggaataattggaacatcattaagtctattaattcgagcagagttaggaaatcccggtcaattaattggagatgaccaaatttacaatactattgtaacagcacatgcttttattataattttttttatggtaatacccattataatt	157	2	delete
aatttgagcaggaataattggaacatcattaagtctattaattcgagcagagttaggaaatcccggtcaattaattggagatgaccaaatttacaatactattgtaacagcccatgcatttattataattttttttatagttatacctattataatt	157	15	delete
aatttgagcaggaataattggaacatcattaagtctattaattcgagcagagttaggaaatcccggtcaattaattggagatgaccaaatttacaatactattgtaacagctcacacttttattataattttttttatagttatacctattataatt	157	2	delete
aatttgagcaggaataattggaacatcattaagtctattaattcgagcagagttaggaaatcccggtcaattaattggagatgaccaaatttacaatactattgtaacagctcacgcatttattataattttttttatagtaataccaattataatt	157	8	delete
aatttgagcaggaataattggaacatcattaagtctattaattcgagcagagttaggaaatcccggtcaattaattggagatgaccaaatttacaatactattgtaacagctcacgcatttattataattttttttatagttatacctattataatt	157	2	delete
aatttgagcaggaataattggaacatcattaagtctattaattcgagcagagttaggaaatcccggtcaattaattggagatgaccaaatttacaatactattgtaacagctcacgcctttattataattttttttatagtaataccaattataatt	157	100	delete
aatttgagcaggaataattggaacatcattaagtctattaattcgagcagagttaggaaatcccggtcaattaattggagatgaccaaatttacaatactattgtaacagctcacgcttttattataactttttttatagtaataccaattataatt	157	74	delete
aatttgagcaggaataattggaacatcattaagtctattaattcgagcagagttaggaaatcccggtcaattaattggagatgaccaaatttacaatactattgtaacagctcacgcttttattataacttttttttatagtaataccaattataatt	158	3	delete
aatttgagcaggaataattggaacatcattaagtctattaattcgagcagagttaggaaatcccggtcaattaattggagatgaccaaatttacaatactattgtaacagctcacgcttttattataatcttttttatagtaataccaattataat	156	5	delete
aatttgagcaggaataattggaacatcattaagtctattaattcgagcagagttaggaaatcccggtcaattaattggagatgaccaaatttacaatactattgtaacagctcacgcttttattataattttctttatagtaatacctattgtaatt	157	7	delete
aatttgagcaggaataattggaacatcattaagtctattaattcgagcagagttaggaaatcccggtcaattaattggagatgaccaaatttacaatactattgtaacagctcacgcttttattataattttctttatagtgatacctattgtaatt	157	13	delete
aatttgagcaggaataattggaacatcattaagtctattaattcgagcagagttaggaaatcccggtcaattaattggagatgaccaaatttacaatactattgtaacagctcacgcttttattataatttttcttatagtaataccaattataatt	157	72	delete
aatttgagcaggaataattggaacatcattaagtctattaattcgagcagagttaggaaatcccggtcaattaattggagatgaccaaatttacaatactattgtaacagctcacgcttttattataatttttttatagtaataccaatcataatc	156	2	delete
aatttgagcaggaataattggaacatcattaagtctattaattcgagcagagttaggaaatcccggtcaattaattggagatgaccaaatttacaatactattgtaacagctcacgcttttattataatttttttatagtaataccaattataa	154	7	delete
aatttgagcaggaataattggaacatcattaagtctattaattcgagcagagttaggaaatcccggtcaattaattggagatgaccaaatttacaatactattgtaacagctcacgcttttattataatttttttatagtaatacctattataatt	156	36	delete
aatttgagcaggaataattggaacatcattaagtctattaattcgagcagagttaggaaatcccggtcaattaattggagatgaccaaatttacaatactattgtaacagctcacgcttttattataatttttttatagttatacctattataatt	156	7	delete
aatttgagcaggaataattggaacatcattaagtctattaattcgagcagagttaggaaatcccggtcaattaattggagatgaccaaatttacaatactattgtaacagctcacgcttttattataatttttttcatagttatacctattataat	156	3	delete
aatttgagcaggaataattggaacatcattaagtctattaattcgagcagagttaggaaatcccggtcaattaattggagatgaccaaatttacaatactattgtaacagctcacgcttttattataatttttttcatagttatacctattataatc	157	25	delete
aatttgagcaggaataattggaacatcattaagtctattaattcgagcagagttaggaaatcccggtcaattaattggagatgaccaaatttacaatactattgtaacagctcacgcttttattataattttttttatagcaataccaattataatt	157	41	delete
aatttgagcaggaataattggaacatcattaagtctattaattcgagcagagttaggaaatcccggtcaattaattggagatgaccaaatttacaatactattgtaacagctcacgcttttattataattttttttatagtaatacaattataatt	156	3	delete
aatttgagcaggaataattggaacatcattaagtctattaattcgagcagagttaggaaatcccggtcaattaattggagatgaccaaatttacaatactattgtaacagctcacgcttttattataattttttttatagtaataccaattataa	155	175	delete
aatttgagcaggaataattggaacatcattaagtctattaattcgagcagagttaggaaatcccggtcaattaattggagatgaccaaatttacaatactattgtaacagctcacgcttttattataattttttttatagtaataccaattattttt	157	2	delete
aatttgagcaggaataattggaacatcattaagtctattaattcgagcagagttaggaaatcccggtcaattaattggagatgaccaaatttacaatactattgtaacagctcacgcttttattataattttttttatagtaatacctattataa	155	2	delete
aatttgagcaggaataattggaacatcattaagtctattaattcgagcagagttaggaaatcccggtcaattaattggagatgaccaaatttacaatactattgtaacagctcacgcttttattataattttttttatagtaatacctattataat	156	11	delete
aatttgagcaggaataattggaacatcattaagtctattaattcgagcagagttaggaaatcccggtcaattaattggagatgaccaaatttacaatactattgtaacagctcacgcttttattataattttttttatagtaatacctattataatc	157	14	delete
aatttgagcaggaataattggaacatcattaagtctattaattcgagcagagttaggaaatcccggtcaattaattggagatgaccaaatttacaatactattgtaacagctcacgcttttattataattttttttatagtaatacctattataatt	157	1608	delete
aatttgagcaggaataattggaacatcattaagtctattaattcgagcagagttaggaaatcccggtcaattaattggagatgaccaaatttacaatactattgtaacagctcacgcttttattataattttttttatagtaatacctattgtaatt	157	119	delete
aatttgagcaggaataattggaacatcattaagtctattaattcgagcagagttaggaaatcccggtcaattaattggagatgaccaaatttacaatactattgtaacagctcacgcttttattataattttttttatagtgatacctattgtaatt	157	2	delete
aatttgagcaggaataattggaacatcattaagtctattaattcgagcagagttaggaaatcccggtcaattaattggagatgaccaaatttacaatactattgtaacagctcacgcttttattataattttttttatagttataccaattataatt	157	16	delete
aatttgagcaggaataattggaacatcattaagtctattaattcgagcagagttaggaaatcccggtcaattaattggagatgaccaaatttacaatactattgtaacagctcacgcttttattataattttttttatagttatacctattataa	155	8	delete
aatttgagcaggaataattggaacatcattaagtctattaattcgagcagagttaggaaatcccggtcaattaattggagatgaccaaatttacaatactattgtaacagctcacgcttttattataattttttttatagttatacctattataat	156	17	delete
aatttgagcaggaataattggaacatcattaagtctattaattcgagcagagttaggaaatcccggtcaattaattggagatgaccaaatttacaatactattgtaacagctcacgcttttattataattttttttatagttatacctattataatc	157	78	delete
aatttgagcaggaataattggaacatcattaagtctattaattcgagcagagttaggaaatcccggtcaattaattggagatgaccaaatttacaatactattgtaacagctcacgcttttattataattttttttatagttatgcctattataat	156	3	delete
aatttgagcaggaataattggaacatcattaagtctattaattcgagcagagttaggaaatcccggtcaattaattggagatgaccaaatttacaatactattgtaacagctcacgcttttattataattttttttatagttatgcctattataatt	157	217	delete
aatttgagcaggaataattggaacatcattaagtctattaattcgagcagagttaggaaatcccggtcaattaattggagatgaccaaatttacaatactattgtaacagctcacgcttttattataattttttttatggtaatacccattataatt	157	62	delete
aatttgagcaggaataattggaacatcattaagtctattaattcgagcagagttaggaaatcccggtcaattaattggagatgaccaaatttacaatactattgtaacagctcacgcttttattataattttttttatggtaatacctattataatt	157	2	delete
aatttgagcaggaataattggaacatcattaagtctattaattcgagcagagttaggaaatcccggtcaattaattggagatgaccaaatttacaatactattgtaacagctcacgcttttattataattttttttttatagtaataccaattataatt	159	2	delete
aatttgagcaggaataattggaacatcattaagtctattaattcgagcagagttaggaaatcccggtcaattaattggagatgaccaaatttacaatactattgtaacagctcacgcttttgttataattttttttatagtaatacccattataatt	157	2	delete
aatttgagcaggaataattggaacatcattaagtctattaattcgagcagagttaggaaatcccggtcaattaattggagatgaccaaatttacaatactattgtaacagctcatgcatttattataattttttttatagttatacctattataatt	157	9	delete
aatttgagcaggaataattggaacatcattaagtctattaattcgagcagagttaggaaatcccggtcaattaattggagatgaccaaatttacaatactattgtaacagctcatgcatttattataattttttttatagttatgcctattataatt	157	19	delete
aatttgagcaggaataattggaacatcattaagtctattaattcgagcagagttaggaaatcccggtcaattaattggagatgaccaaatttacaatactattgtaacagctcatgcttttattataattttttttatagtaatacccattataatt	157	2	delete
aatttgagcaggaataattggaacatcattaagtctattaattcgagcagagttaggaaatcccggtcaattaattggagatgaccaaatttacaatactattgtaacagctcatgcttttattataattttttttatagtaatacctattataatt	157	6	delete
aatttgagcaggaataattggaacatcattaagtctattaattcgagcagagttaggaaatcccggtcaattaattggagatgaccaaatttacaatactattgtaacagctcatgcttttattataattttttttatagttatacctattataatc	157	2	delete
aatttgagcaggaataattggaacatcattaagtctattaattcgagcagagttaggaaatcccggtcaattaattggagatgaccaaatttacaatactattgtaacagctcatgcttttattataattttttttatagttatacctattataatt	157	10	delete
aatttgagcaggaataattggaacatcattaagtctattaattcgagcagagttaggaaatcccggtcaattaattggagatgaccaaatttacaatactattgtaacagctcatgcttttgttataattttttttatagtaatacccattataatt	157	15	delete
aatttgagcaggaataattggaacatcattaagtctattaattcgagcagagttaggaaatcccggtcaattaattggagatgaccaaatttacaatactattgtaacagctcgcgcttttattataattttttttatagttatacctattataatt	157	2	delete
aatttgagcaggaataattggaacatcattaagtctattaattcgagcagagttaggaaatcccggtcaattaattggagatgaccaaatttacaatactattgtaacggctcacgcttttattataattttttttatagtaataccaattataatt	157	68	delete
aatttgagcaggaataattggaacatcattaagtctattaattcgagcagagttaggaaatcccggtcaattaattggagatgaccaaatttacaatactattgtagcagctcacgcttttattataattttttttatagtaataccaattataat	156	3	delete
aatttgagcaggaataattggaacatcattaagtctattaattcgagcagagttaggaaatcccggtcaattaattggagatgaccaaatttacaatactattgttacagcacatgcttttattataattttttttatagtaatacctattataatt	157	4	delete
aatttgagcaggaataattggaacatcattaagtctattaattcgagcagagttaggaaatcccggtcaattaattggagatgaccaaatttacaatactattgttacagctcatgcatttattataattttttttatagtaatacctattataatt	157	2	delete
aatttgagcaggaataattggaacatcattaagtctattaattcgagcagagttaggaaatcccggtcaattaattggagatgaccaaatttacaatactattgttacagctcatgctttcattataattttttttatagttatacctattataatt	157	4	delete
aatttgagcaggaataattggaacatcattaagtctattaattcgagcagagttaggaaatcccggtcaattaattggagatgaccaaatttacaatactattgttacagctcatgcttttattataattttttttatagtaataccaattataatt	157	3	delete
aatttgagcaggaataattggaacatcattaagtctattaattcgagcagagttaggaaatcccggtcaattaattggagatgaccaaatttacaatactattgttacagctcatgcttttattataattttttttatagtaatacctattataatt	157	3	delete
aatttgagcaggaataattggaacatcattaagtctattaattcgagcagagttaggaaatcccggtcaattaattggagatgaccaaatttacaatgctattgtaacagctcacgcttttattataatttttttatagtaataccaattataatt	156	2	delete
aatttgagcaggaataattggaacatcattaagtctattaattcgagcagagttaggaaatcccggtcaattaattggagatgaccaaatttacactactattgtaacagctcacgcttttattataattttttttatagtaataccaattataatt	157	3	delete
aatttgagcaggaataattggaacatcattaagtctattaattcgagcagagttaggaaatcccggtcaattaattggagatgaccaaatttacagtactattgtaacagctcacgcttttattataattttttttatagtaataccaattataatt	157	72	delete
aatttgagcaggaataattggaacatcattaagtctattaattcgagcagagttaggaaatcccggtcaattaattggagatgaccaaatttataacactattgtaacagcacatgcttttatcataattttttttatagttatacctattataatt	157	4	delete
aatttgagcaggaataattggaacatcattaagtctattaattcgagcagagttaggaaatcccggtcaattaattggagatgaccaaatttataacactattgtaacagcacatgcttttattataatttttttcatagttatacctattataatc	157	2	delete
aatttgagcaggaataattggaacatcattaagtctattaattcgagcagagttaggaaatcccggtcaattaattggagatgaccaaatttataacactattgtaacagcacatgcttttattataattttttttatagtaataccaattataatt	157	4	delete
aatttgagcaggaataattggaacatcattaagtctattaattcgagcagagttaggaaatcccggtcaattaattggagatgaccaaatttataacactattgtaacagcacatgcttttattataattttttttatagttatacctattataa	155	4	delete
aatttgagcaggaataattggaacatcattaagtctattaattcgagcagagttaggaaatcccggtcaattaattggagatgaccaaatttataacactattgtaacagcacatgcttttattataattttttttatagttatacctattataat	156	7	delete
aatttgagcaggaataattggaacatcattaagtctattaattcgagcagagttaggaaatcccggtcaattaattggagatgaccaaatttataacactattgtaacagcacatgcttttattataattttttttatagttatacctattataatt	157	127	delete
aatttgagcaggaataattggaacatcattaagtctattaattcgagcagagttaggaaatcccggtcaattaattggagatgaccaaatttataacactattgttacagctcatgcttttattataattttttttatagtaatacctattataatt	157	2	delete
aatttgagcaggaataattggaacatcattaagtctattaattcgagcagagttaggaaatcccggtcaattaattggagatgaccaaatttataatacaattgttacagcacatgcttttattataattttttttatagtaataccaattataatt	157	3	delete
aatttgagcaggaataattggaacatcattaagtctattaattcgagcagagttaggaaatcccggtcaattaattggagatgaccaaatttataatacaattgttacagcacatgcttttattataattttttttatagtaatacctattataatt	157	10	delete
aatttgagcaggaataattggaacatcattaagtctattaattcgagcagagttaggaaatcccggtcaattaattggagatgaccaaatttataatacaattgttacagcacatgcttttattataattttttttatagttatacctattataatc	157	37	delete
aatttgagcaggaataattggaacatcattaagtctattaattcgagcagagttaggaaatcccggtcaattaattggagatgaccaaatttataatacaattgttacagcacatgcttttattataattttttttatagttatacctattataatt	157	3	delete
aatttgagcaggaataattggaacatcattaagtctattaattcgagcagagttaggaaatcccggtcaattaattggagatgaccaaatttataatacaattgttacagctcatgcatttattataattttttttatagtaatacctattataatt	157	2	delete
aatttgagcaggaataattggaacatcattaagtctattaattcgagcagagttaggaaatcccggtcaattaattggagatgaccaaatttataataccattgtaacagcgcatgcttttattataattttttttatagttatacctattataatt	157	2	delete
aatttgagcaggaataattggaacatcattaagtctattaattcgagcagagttaggaaatcccggtcaattaattggagatgaccaaatttataataccattgtaacagctcacgcttttattataattttttttatagtaataccaattataatt	157	32	delete
aatttgagcaggaataattggaacatcattaagtctattaattcgagcagagttaggaaatcccggtcaattaattggagatgaccaaatttataatactatcgtagcagctcacgcttttattataattttttttatagtaataccaattataatt	157	2	delete
aatttgagcaggaataattggaacatcattaagtctattaattcgagcagagttaggaaatcccggtcaattaattggagatgaccaaatttataatactattgcaacagctcacgcttttattataattttttttatagtaataccaattataat	156	2	delete
aatttgagcaggaataattggaacatcattaagtctattaattcgagcagagttaggaaatcccggtcaattaattggagatgaccaaatttataatactattgtaacagcacatgcttttattataattttctttatagtaatacctattgtaatt	157	2	delete
aatttgagcaggaataattggaacatcattaagtctattaattcgagcagagttaggaaatcccggtcaattaattggagatgaccaaatttataatactattgtaacagcacatgcttttattataatttttttcatagttatacctattataatc	157	106	delete
aatttgagcaggaataattggaacatcattaagtctattaattcgagcagagttaggaaatcccggtcaattaattggagatgaccaaatttataatactattgtaacagcacatgcttttattataattttttttatagtaataccaattataatt	157	8	delete
aatttgagcaggaataattggaacatcattaagtctattaattcgagcagagttaggaaatcccggtcaattaattggagatgaccaaatttataatactattgtaacagcacatgcttttattataattttttttatagttatacctattataatt	157	88	delete
aatttgagcaggaataattggaacatcattaagtctattaattcgagcagagttaggaaatcccggtcaattaattggagatgaccaaatttataatactattgtaacagcacatgcttttattataattttttttatggtaatacccattataatt	157	2	delete
aatttgagcaggaataattggaacatcattaagtctattaattcgagcagagttaggaaatcccggtcaattaattggagatgaccaaatttataatactattgtaacagcccatgcatttattataattttttttatagttatacctattataatt	157	25	delete
aatttgagcaggaataattggaacatcattaagtctattaattcgagcagagttaggaaatcccggtcaattaattggagatgaccaaatttataatactattgtaacagcccatgcatttattataattttttttatggttatacctattataatc	157	2	delete
aatttgagcaggaataattggaacatcattaagtctattaattcgagcagagttaggaaatcccggtcaattaattggagatgaccaaatttataatactattgtaacagcccatgcttttattataattttttttatagttatacctattataatt	157	2	delete
aatttgagcaggaataattggaacatcattaagtctattaattcgagcagagttaggaaatcccggtcaattaattggagatgaccaaatttataatactattgtaacagctcacgcatttattataattttttttatagttatacctattataatt	157	2	delete
aatttgagcaggaataattggaacatcattaagtctattaattcgagcagagttaggaaatcccggtcaattaattggagatgaccaaatttataatactattgtaacagctcacgcttttactataatttttttcatagttatacctattataatc	157	2	delete
aatttgagcaggaataattggaacatcattaagtctattaattcgagcagagttaggaaatcccggtcaattaattggagatgaccaaatttataatactattgtaacagctcacgcttttattataattttctttatagtaatacctattgtaatt	157	6	delete
aatttgagcaggaataattggaacatcattaagtctattaattcgagcagagttaggaaatcccggtcaattaattggagatgaccaaatttataatactattgtaacagctcacgcttttattataattttctttatagtgatacctattgtaatt	157	2	delete
aatttgagcaggaataattggaacatcattaagtctattaattcgagcagagttaggaaatcccggtcaattaattggagatgaccaaatttataatactattgtaacagctcacgcttttattataatttttttatagtaataccaatcataatc	156	3	delete
aatttgagcaggaataattggaacatcattaagtctattaattcgagcagagttaggaaatcccggtcaattaattggagatgaccaaatttataatactattgtaacagctcacgcttttattataatttttttatagtaataccaattataat	155	26	delete
aatttgagcaggaataattggaacatcattaagtctattaattcgagcagagttaggaaatcccggtcaattaattggagatgaccaaatttataatactattgtaacagctcacgcttttattataatttttttatagttatacctattataatt	156	5	delete
aatttgagcaggaataattggaacatcattaagtctattaattcgagcagagttaggaaatcccggtcaattaattggagatgaccaaatttataatactattgtaacagctcacgcttttattataatttttttatggtaatacccattataatt	156	2	delete
aatttgagcaggaataattggaacatcattaagtctattaattcgagcagagttaggaaatcccggtcaattaattggagatgaccaaatttataatactattgtaacagctcacgcttttattataatttttttcatagttatacctattataatc	157	208	delete
aatttgagcaggaataattggaacatcattaagtctattaattcgagcagagttaggaaatcccggtcaattaattggagatgaccaaatttataatactattgtaacagctcacgcttttattataattttttttataataataccaattataatt	157	13	delete
aatttgagcaggaataattggaacatcattaagtctattaattcgagcagagttaggaaatcccggtcaattaattggagatgaccaaatttataatactattgtaacagctcacgcttttattataattttttttatagaaataccaattataatt	157	4	delete
aatttgagcaggaataattggaacatcattaagtctattaattcgagcagagttaggaaatcccggtcaattaattggagatgaccaaatttataatactattgtaacagctcacgcttttattataattttttttatagtaataacaattataatt	157	7	delete
aatttgagcaggaataattggaacatcattaagtctattaattcgagcagagttaggaaatcccggtcaattaattggagatgaccaaatttataatactattgtaacagctcacgcttttattataattttttttatagtaatacaaattataatt	157	6	delete
aatttgagcaggaataattggaacatcattaagtctattaattcgagcagagttaggaaatcccggtcaattaattggagatgaccaaatttataatactattgtaacagctcacgcttttattataattttttttatagtaataccaattataa	155	135	delete
aatttgagcaggaataattggaacatcattaagtctattaattcgagcagagttaggaaatcccggtcaattaattggagatgaccaaatttataatactattgtaacagctcacgcttttattataattttttttatagtaataccaattattttt	157	5	delete
aatttgagcaggaataattggaacatcattaagtctattaattcgagcagagttaggaaatcccggtcaattaattggagatgaccaaatttataatactattgtaacagctcacgcttttattataattttttttatagtaatacccattataatt	157	24	delete
aatttgagcaggaataattggaacatcattaagtctattaattcgagcagagttaggaaatcccggtcaattaattggagatgaccaaatttataatactattgtaacagctcacgcttttattataattttttttatagtaataccgattataatt	157	38	delete
aatttgagcaggaataattggaacatcattaagtctattaattcgagcagagttaggaaatcccggtcaattaattggagatgaccaaatttataatactattgtaacagctcacgcttttattataattttttttatagtaatacctattataat	156	5	delete
aatttgagcaggaataattggaacatcattaagtctattaattcgagcagagttaggaaatcccggtcaattaattggagatgaccaaatttataatactattgtaacagctcacgcttttattataattttttttatagtaatacctattataatc	157	4	delete
aatttgagcaggaataattggaacatcattaagtctattaattcgagcagagttaggaaatcccggtcaattaattggagatgaccaaatttataatactattgtaacagctcacgcttttattataattttttttatagtaatacctattataatt	157	132	delete
aatttgagcaggaataattggaacatcattaagtctattaattcgagcagagttaggaaatcccggtcaattaattggagatgaccaaatttataatactattgtaacagctcacgcttttattataattttttttatagtaatacctattgtaatt	157	44	delete
aatttgagcaggaataattggaacatcattaagtctattaattcgagcagagttaggaaatcccggtcaattaattggagatgaccaaatttataatactattgtaacagctcacgcttttattataattttttttatagtaatatcaattataatt	157	13	delete
aatttgagcaggaataattggaacatcattaagtctattaattcgagcagagttaggaaatcccggtcaattaattggagatgaccaaatttataatactattgtaacagctcacgcttttattataattttttttatagtgatacctattgtaatt	157	2	delete
aatttgagcaggaataattggaacatcattaagtctattaattcgagcagagttaggaaatcccggtcaattaattggagatgaccaaatttataatactattgtaacagctcacgcttttattataattttttttatagttatacctattataat	156	6	delete
aatttgagcaggaataattggaacatcattaagtctattaattcgagcagagttaggaaatcccggtcaattaattggagatgaccaaatttataatactattgtaacagctcacgcttttattataattttttttatagttatacctattataatc	157	5	delete
aatttgagcaggaataattggaacatcattaagtctattaattcgagcagagttaggaaatcccggtcaattaattggagatgaccaaatttataatactattgtaacagctcacgcttttattataattttttttatagttatacctattataatt	157	879	delete
aatttgagcaggaataattggaacatcattaagtctattaattcgagcagagttaggaaatcccggtcaattaattggagatgaccaaatttataatactattgtaacagctcacgcttttattataattttttttatagttatgcctattataat	156	2	delete
aatttgagcaggaataattggaacatcattaagtctattaattcgagcagagttaggaaatcccggtcaattaattggagatgaccaaatttataatactattgtaacagctcacgcttttattataattttttttatagttatgcctattataatt	157	11	delete
aatttgagcaggaataattggaacatcattaagtctattaattcgagcagagttaggaaatcccggtcaattaattggagatgaccaaatttataatactattgtaacagctcacgcttttattataattttttttatggtaatacccattataatt	157	191	delete
aatttgagcaggaataattggaacatcattaagtctattaattcgagcagagttaggaaatcccggtcaattaattggagatgaccaaatttataatactattgtaacagctcacgcttttattataattttttttatggtaatgccaattataatt	157	2	delete
aatttgagcaggaataattggaacatcattaagtctattaattcgagcagagttaggaaatcccggtcaattaattggagatgaccaaatttataatactattgtaacagctcacgcttttattatatttttttttatagtaataccaattataatt	157	5	delete
aatttgagcaggaataattggaacatcattaagtctattaattcgagcagagttaggaaatcccggtcaattaattggagatgaccaaatttataatactattgtaacagctcacgtttttattataatttttttatagtaataccaattataatt	156	2	delete
aatttgagcaggaataattggaacatcattaagtctattaattcgagcagagttaggaaatcccggtcaattaattggagatgaccaaatttataatactattgtaacagctcatgcatttattataattttttttatagttatgcctattataatt	157	37	delete
aatttgagcaggaataattggaacatcattaagtctattaattcgagcagagttaggaaatcccggtcaattaattggagatgaccaaatttataatactattgtaacagctcatgcttttattataattttttttatagtaatacctattataatt	157	4	delete
aatttgagcaggaataattggaacatcattaagtctattaattcgagcagagttaggaaatcccggtcaattaattggagatgaccaaatttataatactattgtaacagctcatgcttttattataattttttttatagttatacctattataatt	157	2	delete
aatttgagcaggaataattggaacatcattaagtctattaattcgagcagagttaggaaatcccggtcaattaattggagatgaccaaatttataatactattgtaacagctcgcgcttttattataattttttttatagtaataccaattataatt	157	65	delete
aatttgagcaggaataattggaacatcattaagtctattaattcgagcagagttaggaaatcccggtcaattaattggagatgaccaaatttataatactattgtcacagcacatgcttttattataattttttttatagtaatacctattataatt	157	3	delete
aatttgagcaggaataattggaacatcattaagtctattaattcgagcagagttaggaaatcccggtcaattaattggagatgaccaaatttataatactattgtcacagcacatgcttttattataattttttttatagttatacctattataatt	157	2	delete
aatttgagcaggaataattggaacatcattaagtctattaattcgagcagagttaggaaatcccggtcaattaattggagatgaccaaatttataatactattgttacagcacatgcttttattataatttttttcatagttatacctattataatt	157	4	delete
aatttgagcaggaataattggaacatcattaagtctattaattcgagcagagttaggaaatcccggtcaattaattggagatgaccaaatttataatactattgttacagcccatgcttttattataattttttttatagtaataccaattataatt	157	4	delete
aatttgagcaggaataattggaacatcattaagtctattaattcgagcagagttaggaaatcccggtcaattaattggagatgaccaaatttataatactattgttacagctcatgcatttattataattttttttatagttatgcctattataatt	157	3	delete
aatttgagcaggaataattggaacatcattaagtctattaattcgagcagagttaggaaatcccggtcaattaattggagatgaccaaatttataatactattgttacagctcatgctttcattataattttttttatagtaataccaattgtaatt	157	2	delete
aatttgagcaggaataattggaacatcattaagtctattaattcgagcagagttaggaaatcccggtcaattaattggagatgaccaaatttataatactattgttacagctcatgcttttattataattttttttatagtaatacccattataatt	157	10	delete
aatttgagcaggaataattggaacatcattaagtctattaattcgagcagagttaggaaatcccggtcaattaattggagatgaccaaatttataatactattgttacagctcatgcttttattataattttttttatagtaatacctattataat	156	4	delete
aatttgagcaggaataattggaacatcattaagtctattaattcgagcagagttaggaaatcccggtcaattaattggagatgaccaaatttataatactattgttacagctcatgcttttattataattttttttatagtaatacctattataatt	157	47	delete
aatttgagcaggaataattggaacatcattaagtctattaattcgagcagagttaggaaatcccggtcaattaattggagatgaccaaatttataatactattgttacagctcatgcttttattataattttttttatagttataccaattataatt	157	5	delete
aatttgagcaggaataattggaacatcattaagtctattaattcgagcagagttaggaaatcccggtcaattaattggagatgaccaaatttataatactattgttacagctcatgcttttattataattttttttatagttatacctattataatt	157	12	delete
aatttgagcaggaataattggaacatcattaagtctattaattcgagcagagttaggaaatcccggtcaattaattggagatgaccaaatttataatactattgttacagctcatgcttttattataattttttttatggtaatacccattataatt	157	4	delete
aatttgagcaggaataattggaacatcattaagtctattaattcgagcagagttaggaaatcccggtcaattaattggagatgaccaaatttataatactattgttacggctcatgcttttattataattttttttatggtaatacccattataatt	157	51	delete
aatttgagcaggaataattggaacatcattaagtctattaattcgagcagagttaggaaatcccggtcaattaattggagatgaccaaatttataatgtaattgttacagcacatgcttttattataattttttttatagtaatacctattgtaatt	157	2	delete
aatttgagcaggaataattggaacatcattaagtctattaattcgagcagagttaggaaatcccggtcaattaattggagatgaccaaatttataatgttattgtaacagctcatgcatttattataattttttttatagttatacctattataatt	157	9	delete
aatttgagcaggaataattggaacatcattaagtctattaattcgagcagagttaggaaatcccggtcaattaattggagatgaccaaatttataatgttattgttacagctcatgcttttgttataattttttttatagtaatacccattataatt	157	5	delete
aatttgagcaggaataattggaacatcattaagtctattaattcgagcagagttaggaaatcccggtcaattaattggagatgaccaaatttgcaatactattgtaacagctcacgcttttattataattttttttatagtaataccaattataatt	157	64	delete
aatttgagcaggaataattggaacatcattaagtctattaattcgagcagagttaggaaatcccggtcaattaattggagatgactaaatttacaatactattgtaacagctcacgcttttattataattttttttatagtaataccaattataatt	157	40	delete
aatttgagcaggaataattggaacatcattaagtctattaattcgagcagagttaggaaatcccggtcaattaattggagatgatcaaatttacaatactattgtaacagctcacgcttttattataattttttttatagtaatacctattataatt	157	3	delete
aatttgagcaggaataattggaacatcattaagtctattaattcgagcagagttaggaaatcccggtcaattaattggagatgatcaaatttacaatactattgtaacagctcatgcttttattataattttttttatagtaataccaattataatt	157	7	delete
aatttgagcaggaataattggaacatcattaagtctattaattcgagcagagttaggaaatcccggtcaattaattggagatgatcaaatttacaatactattgtaacagctcatgcttttattataattttttttatagtaatacctattataatt	157	3	delete
aatttgagcaggaataattggaacatcattaagtctattaattcgagcagagttaggaaatcccggtcaattaattggagatgatcaaatttataacacaattgtgacagcgcatgcttttattataattttttttatagtaatacctattataatt	157	4	delete
aatttgagcaggaataattggaacatcattaagtctattaattcgagcagagttaggaaatcccggtcaattaattggagatgatcaaatttataacacaattgttacagcacatgcttttattataattttttttatagtaatacctattataatt	157	11	delete
aatttgagcaggaataattggaacatcattaagtctattaattcgagcagagttaggaaatcccggtcaattaattggagatgatcaaatttataacactattgtaacagcacatgcttttattataattttttttatagttatacctattataatc	157	2	delete
aatttgagcaggaataattggaacatcattaagtctattaattcgagcagagttaggaaatcccggtcaattaattggagatgatcaaatttataacactattgtaacagcacatgcttttattataattttttttatagttatacctattataatt	157	9	delete
aatttgagcaggaataattggaacatcattaagtctattaattcgagcagagttaggaaatcccggtcaattaattggagatgatcaaatttataatacaattgttacagcacatgcttttattataattttttttatagtaatacctattataatt	157	9	delete
aatttgagcaggaataattggaacatcattaagtctattaattcgagcagagttaggaaatcccggtcaattaattggagatgatcaaatttataatacaattgttacagctcatgcatttattataattttttttatagtaatacctattataatt	157	3	delete
aatttgagcaggaataattggaacatcattaagtctattaattcgagcagagttaggaaatcccggtcaattaattggagatgatcaaatttataatacaattgttacagctcatgcttttattataattttttttatagttatacctattataatt	157	14	delete
aatttgagcaggaataattggaacatcattaagtctattaattcgagcagagttaggaaatcccggtcaattaattggagatgatcaaatttataatactattgtaacagcacatgcttttattataatttttttcatagttatacctattataatc	157	27	delete
aatttgagcaggaataattggaacatcattaagtctattaattcgagcagagttaggaaatcccggtcaattaattggagatgatcaaatttataatactattgtaacagctcacgcttttattataattttttttatagtaataccaattataatt	157	111	delete
aatttgagcaggaataattggaacatcattaagtctattaattcgagcagagttaggaaatcccggtcaattaattggagatgatcaaatttataatactattgtaacagctcacgcttttattataattttttttatagtaatacctattataatt	157	2	delete
aatttgagcaggaataattggaacatcattaagtctattaattcgagcagagttaggaaatcccggtcaattaattggagatgatcaaatttataatactattgtaacagctcatgcatttattataattttttttatagtaataccaattataatt	157	4	delete
aatttgagcaggaataattggaacatcattaagtctattaattcgagcagagttaggaaatcccggtcaattaattggagatgatcaaatttataatactattgtaacagctcatgcatttattataattttttttatagttatgcctattataatt	157	6	delete
aatttgagcaggaataattggaacatcattaagtctattaattcgagcagagttaggaaatcccggtcaattaattggagatgatcaaatttataatactattgtaacagctcatgcttttattataattttttttatagtaataccaattataatt	157	15	delete
aatttgagcaggaataattggaacatcattaagtctattaattcgagcagagttaggaaatcccggtcaattaattggagatgatcaaatttataatactattgtaactgctcatgcttttattataattttttttatagttatacctattataatt	157	7	delete
aatttgagcaggaataattggaacatcattaagtctattaattcgagcagagttaggaaatcccggtcaattaattggagatgatcaaatttataatactattgttacagctcatgcatttattataattttttttatagttatgcctattataatt	157	2	delete
aatttgagcaggaataattggaacatcattaagtctattaattcgagcagagttaggaaatcccggtcaattaattggagatgatcaaatttataatactattgttacagctcatgcttttattataattttttttatagtaatacctattataatt	157	2	delete
aatttgagcaggaataattggaacatcattaagtctattaattcgagcagagttaggaaatcccggtcaattaattggagatgatcaaatttataatactattgttacagctcatgcttttattataattttttttatagttatacctattataatc	157	3	delete
aatttgagcaggaataattggaacatcattaagtctattaattcgagcagagttaggaaatcccggtcaattaattggagatgatcaaatttataatgttattgttacagctcatgcttttgttataattttttttatagtaatacccattataatt	157	19	delete
aatttgagcaggaataattggaacatcattaagtctattaattcgagcagagttaggaaatcccggtcaattaattggaggtgaccaaatttataatactattgtaacagctcacgcttttattataattttttttatagtaataccaattataatt	157	58	delete
aatttgagcaggaataattggaacatcattaagtctattaattcgagcagagttaggaaatcccggtcaattaattggggatgaccaaatttataatactattgtaacagctcacgcttttattataattttttttatagtaataccaattataat	156	6	delete
aatttgagcaggaataattggaacatcattaagtctattaattcgagcagagttaggaaatcccggtcaattaattggggatgaccaaatttataatactattgtaacagctcacgcttttattataattttttttatagtaataccaattataatt	157	18	delete
aatttgagcaggaataattggaacatcattaagtctattaattcgagcagagttaggaaatcccggtcaattaattggggatgaccaaatttataatgttattgtaacagctcatgcatttattataattttttttatagttatacctattataatt	157	6	delete
aatttgagcaggaataattggaacatcattaagtctattaattcgagcagagttaggaaatcccggtcaattaattggggatgatcaaatttataacactattgtaacagcacatgcttttattataattttttttatagttatacctattataat	156	2	delete
aatttgagcaggaataattggaacatcattaagtctattaattcgagcagagttaggaaatcccggtcaattaattggggatgatcaaatttataacactattgtaacagcacatgcttttattataattttttttatagttatacctattataatt	157	14	delete
aatttgagcaggaataattggaacatcattaagtctattaattcgagcagagttaggaaatcccggtcaattaattggtgatgatcaaatttataatacaattgttacagcacatgcttttattataattttttttatagtaatacctattataatt	157	4	delete
aatttgagcaggaataattggaacatcattaagtctattaattcgagcagagttaggaaatcccggtcaattaattggtgatgatcaaatttataatacaattgttacagcacatgcttttattataattttttttatagttatacctattataatc	157	14	delete
aatttgagcaggaataattggaacatcattaagtctattaattcgagcagagttaggaaatcccggtcaattaattggtgatgatcaaatttataatactattgttacagctcatgcttttattataattttttttatagtaatacctattataatt	157	9	delete
aatttgagcaggaataattggaacatcattaagtctattaattcgagcagagttaggaaatcccggtcaattaattggtgatgatcaaatttataatgtaattgttacagcacatgcttttattataattttctttatagtgatacctattgtaatt	157	2	delete
aatttgagcaggaataattggaacatcattaagtctattaattcgagcagagttaggaaatcccggtcaattgattggagatgaccaaatttacaatactattgtaacagctcacgcttttattataattttttttgtagtaataccaattataatt	157	2	delete
aatttgagcaggaataattggaacatcattaagtctattaattcgagcagagttaggaaatcccggtcacttaattggagatgaccaaatttacaatactattgtaacagctcacgcttttattataattttttttatagtaataccaattataatt	157	2	delete
aatttgagcaggaataattggaacatcattaagtctattaattcgagcagagttaggaaatcccggtcatttaattggagatgaccaaatttataatactattgtaacagctcacgcttttattataattttttttatagtaataccaattataatt	157	6	delete
aatttgagcaggaataattggaacatcattaagtctattaattcgagcagagttaggaaatcccggtcatttaattggagatgaccaaatttataatactattgtaacagctcatgcttttattataattttttttatagtaatacctattataatt	157	2	delete
aatttgagcaggaataattggaacatcattaagtctattaattcgagcagagttaggaaatcccggtcatttaattggagatgatcaaatttataatactattgtaacagctcacgcttttattataattttttttatagtaataccaattataatt	157	5	delete
aatttgagcaggaataattggaacatcattaagtctattaattcgagcagagttaggaaatcccggtcatttaattggagatgatcaaatttataatactattgtaacagctcatgcttttattataattttttttatagtaataccaattataatt	157	4	delete
aatttgagcaggaataattggaacatcattaagtctattaattcgagcagagttaggaaatcccggtccattaattggagatgatcaaatttacaatactattgtaacagctcacgcttttattataattttttttatagtaataccaattataatt	157	5	delete
aatttgagcaggaataattggaacatcattaagtctattaattcgagcagagttaggaaatcccggtcctttaattggagatgaccaaatttacaatactattgtaacagctcacgcttttattataattttttttatagttatacctattataatt	157	2	delete
aatttgagcaggaataattggaacatcattaagtctattaattcgagcagagttaggaaatcccggtcgattaattggagatgaccaaatttacaatactattgtaacagctcacgcttttattataattttttttatagtaataccaattataatt	157	46	delete
aatttgagcaggaataattggaacatcattaagtctattaattcgagcagagttaggaaatcccggtctattaattggagatgaccaaatttacaatactattgtaacagctcacgcttttattataattttttttatagtaataccaattataatt	157	32	delete
aatttgagcaggaataattggaacatcattaagtctattaattcgagcagagttaggaaatcccggttatttaattggagatgatcaaatttataatactattgtaacagctcacgcttttattataattttttttatagtaataccaattataatt	157	2	delete
aatttgagcaggaataattggaacatcattaagtctattaattcgagcagagttaggaaatcccggttcattaattggagatgaccaaatttacaatactattgtaacagctcatgcttttattataattttttttatagtaataccaattataatt	157	2	delete
aatttgagcaggaataattggaacatcattaagtctattaattcgagcagagttaggaaatcccggttcattaattggagatgatcaaatttataatactattgtaacagctcacgcttttattataattttttttatagtaataccaattataatt	157	2	delete
aatttgagcaggaataattggaacatcattaagtctattaattcgagcagagttaggaaatccctgtcaattaattggagatgaccaaatttataatactattgtaacagctcacgcttttattataattttttttatagtaataccaattataatt	157	3	delete
aatttgagcaggaataattggaacatcattaagtctattaattcgagcagagttaggaaatcctggatctttaattggagatgatcaaatttataacactattgtaacagcacatgcttttattataattttttttatagttatacctattataatt	157	2	delete
aatttgagcaggaataattggaacatcattaagtctattaattcgagcagagttaggaaatcctggtcaattaattggagatgaccaaatttacaatactattgtaacagctcacgcttttattataattttctttatagtaatacctattgtaatt	157	2	delete
aatttgagcaggaataattggaacatcattaagtctattaattcgagcagagttaggaaatcctggtcaattaattggagatgaccaaatttacaatactattgtaacagctcacgcttttattataatttttttatagtaataccaattataatt	156	29	delete
aatttgagcaggaataattggaacatcattaagtctattaattcgagcagagttaggaaatcctggtcaattaattggagatgaccaaatttacaatactattgtaacagctcacgcttttattataattttttttatagtaatacctattataatt	157	2	delete
aatttgagcaggaataattggaacatcattaagtctattaattcgagcagagttaggaaatcctggtcaattaattggagatgaccaaatttacaatactattgtaacagctcacgcttttattataattttttttatagttatacctattataatt	157	5	delete
aatttgagcaggaataattggaacatcattaagtctattaattcgagcagagttaggaaatcctggtcaattaattggaggtgaccaaatttacaatactattgtaacagctcacgcttttattataattttttttatagtaataccaattataatt	157	3	delete
aatttgagcaggaataattggaacatcattaagtctattaattcgagcagagttaggaaccccaggatctttaattggagatgatcaaatttataatactattgtaacagcacatgcttttattataatttttttcatagttatacctattataatc	157	7	delete
aatttgagcaggaataattggaacatcattaagtctattaattcgagcagagttaggaactcctggatctttaattggagatgatcaaatttataacactattgtaacagcacatgcttttattataattttttttatagttatacctattataatt	157	8	delete
aatttgagcaggaataattggaacatcattaagtctattaattcgagcagagttaggaactcctggatctttaattggggatgatcaaatttataacactattgtaacagcacatgcttttattataattttttttatagttatacctattataatt	157	14	delete
aatttgagcaggaataattggaacatcattaagtctattaattcgagcagagttagggaaccccggtcaattaattggagatgaccaaatttacaatactattgtaacagctcacgcttttattataattttttttatagtaataccaattataat	156	3	delete
aatttgagcaggaataattggaacatcattaagtctattaattcgagcagagttagggaatcccggtcaattaactggagatgaccaaatttacaatactattgtaacagctcacgcttttattataattttttttatagtaataccaattataatt	157	2	delete
aatttgagcaggaataattggaacatcattaagtctattaattcgagcagagttagggaatcccggtcaattaattggagatgaccaaatttacaatactattgcaacagctcacgcttttattataattttttttatagtaataccaattataatt	157	2	delete
aatttgagcaggaataattggaacatcattaagtctattaattcgagcagagttagggaatcccggtcaattaattggagatgaccaaatttacaatactattgtaacagctcacgcttttattataattttttttatagtaataccaattataat	156	5	delete
aatttgagcaggaataattggaacatcattaagtctattaattcgagcagagttaggtagccctggatctttaattggagatgatcaaatttataatgttattgttacagctcatgcttttgttataattttttttatagtaatacccattataatt	157	2	delete
aatttgagcaggaataattggaacatcattaagtctattaattcgagcagagttgggaaatcccggtcaattaattggagatgaccaaatttacaatactattgtaacagctcacgcttttattataatttttttatagtaataccaattataatt	156	2	delete
aatttgagcaggaataattggaacatcattaagtctattaattcgagcagatattaggaaatcccggtcaattaattggagatgaccaaatttataatactattgtaacagctcacgcttttattataattttttttatagtaataccaattataatt	158	2	delete
aatttgagcaggaataattggaacatcattaagtctattaattcgagcagatttaggaaaccccggtcaattaattggagatgaccaaatttacaatactattgtaacagctcacgcttttattataattttttttatagttatgcctattataatt	157	2	delete
aatttgagcaggaataattggaacatcattaagtctattaattcgagcagatttaggaaatcccggtcaattaattggagatgaccaaatttacaatactattgtaacagctcacgcttttattataattttttttatagtaataccaattataat	156	4	delete
aatttgagcaggaataattggaacatcattaagtctattaattcgagcagatttaggaaatcccggtcaattaattggagatgaccaaatttacaatactattgtaacagctcacgcttttattataattttttttatagtaatacccattataatt	157	2	delete
aatttgagcaggaataattggaacatcattaagtctattaattcgagcagatttaggaaatcccggtcaattaattggagatgaccaaatttataatactattgtaacagcacatgcttttattataattttttttatagttatacctattataatt	157	2	delete
aatttgagcaggaataattggaacatcattaagtctattaattcgagcagatttaggaaatcccggtcaattaattggagatgaccaaatttataatactattgtaacagctcacgcttttattataatttttttatagtaataccaattataatt	156	7	delete
aatttgagcaggaataattggaacatcattaagtctattaattcgagcagatttaggaaatcccggtcaattaattggagatgaccaaatttataatactattgtaacagctcatgcttttattataattttttttatagtaataccaattataatt	157	2	delete
aatttgagcaggaataattggaacatcattaagtctattaattcgagcagatttaggaaatcccggtcaattaattggagatgatcaaatttataatactattgtaacagctcacgcttttattataattttttttatagtaataccaattataatt	157	3	delete
aatttgagcaggaataattggaacatcattaagtctattaattcgagcagggttaggaaaccccggtcaattaattggagatgaccaaatttacaatactattgtaacagctcacgcttttattataattttttttatagtaataccaattataatt	157	3	delete
aatttgagcaggaataattggaacatcattaagtctattaattcgagcagggttaggaaatcccggtcaattaattggagatgaccaaatttacaatactattgtaacagctcacgcttttattataattttttttatagtaataccaattataatt	157	86	delete
aatttgagcaggaataattggaacatcattaagtctattaattcgagcggaattagggaatcccggtcaattaattggagacgaccaaatttataatactattgtaacagctcacgcttttattataattttttttatagtaataccaattataatt	157	2	delete
aatttgagcaggaataattggaacatcattaagtctattaattcgagctgaactaggaaacccaggatctttaattggagatgatcaaatttataatacaattgttacagcacatgcttttattataattttttttatagtaatacctattataatt	157	11	delete
aatttgagcaggaataattggaacatcattaagtctattaattcgagctgaactaggaaatcccggatctttaattggagatgatcaaatttataatacaattgttacagctcatgcttttattataattttttttatagttatacctattataatt	157	11	delete
aatttgagcaggaataattggaacatcattaagtctattaattcgagctgaattaggaaaccccgggtctttaattggagatgatcaaatttataacacaattgttacagcacatgcttttattataattttttttatagtaatacctattataatt	157	39	delete
aatttgagcaggaataattggaacatcattaagtctattaattcgagctgaattaggaaaccctggctctttaattggagatgaccaaatttataatactattgttacagcacatgcttttattataatttttttcatagttatacctattataatt	157	4	delete
aatttgagcaggaataattggaacatcattaagtctattaattcgagctgaattaggaaatccaggatcattaattggagatgatcaaatttataatactattgtaacagctcatgcatttattataattttttttatagttatgcctattataatt	157	21	delete
aatttgagcaggaataattggaacatcattaagtctattaattcgagctgaattaggaaatccaggatctttaattggagatgatcaaatttataacacaattgtgacagcgcatgcttttattataattttttttatagtaatacctattataatt	157	3	delete
aatttgagcaggaataattggaacatcattaagtctattaattcgagctgaattaggaaatccaggatctttaattggagatgatcaaatttataatactattgttacggctcatgcttttattataattttttttatggtaatacccattataatt	157	7	delete
aatttgagcaggaataattggaacatcattaagtctattaattcgagctgaattaggaaatccaggatctttaattggggatgatcaaatttataacactattgtaacagcacatgcttttattataattttttttatagttatacctattataatt	157	2	delete
aatttgagcaggaataattggaacatcattaagtctattaattcgagctgaattaggaaatccaggatctttaattggtgatgatcaaatttataacactattgttacagctcatgcttttattataattttttttatagtaatacctattataatt	157	2	delete
aatttgagcaggaataattggaacatcattaagtctattaattcgagctgaattaggaaatccaggatctttaattggtgatgatcaaatttataatacaattgttacagcacatgcttttattataattttttttatagtaataccaattataatt	157	2	delete
aatttgagcaggaataattggaacatcattaagtctattaattcgagctgaattaggaaatccaggatctttaattggtgatgatcaaatttataatacaattgttacagcacatgcttttattataattttttttatagttatacctattataatc	157	25	delete
aatttgagcaggaataattggaacatcattaagtctattaattcgagctgaattaggaaatccaggatctttaattggtgatgatcaaatttataatactattgttacagctcatgcttttattataattttttttatagtaatacctattataatt	157	7	delete
aatttgagcaggaataattggaacatcattaagtctattaattcgagctgaattaggaaatccaggatctttaattggtgatgatcaaatttataatactattgttacagctcatgcttttattataattttttttatagttatacctattataatc	157	2	delete
aatttgagcaggaataattggaacatcattaagtctattaattcgagctgaattaggaaatccaggttcattaattggagatgatcaaatttataatactattgtaacagcccatgcatttattataatttttttcatagttatacctattataatc	157	3	delete
aatttgagcaggaataattggaacatcattaagtctattaattcgagctgaattaggaaatccaggttcattaattggagatgatcaaatttataatactattgtaacagcccatgcatttattataattttttttatagttatacctattataatt	157	23	delete
aatttgagcaggaataattggaacatcattaagtctattaattcgagctgaattaggaaatcccggtcaattaattggagatgaccaaatttacaatactattgtaacagctcacgcttttattataattttttttatagtaataccaattataatt	157	2	delete
aatttgagcaggaataattggaacatcattaagtctattaattcgagctgaattaggaaatcccggtcaattaattggagatgaccaaatttataatactattgtaacagctcatgcttttattataattttttttatagtaatacctattataatt	157	2	delete
aatttgagcaggaataattggaacatcattaagtctattaattcgagctgaattaggaaatcctggatcattaattggagatgatcaaatttataatactattgtcacagcacatgcttttattataattttttttatagttatacctattataatt	157	2	delete
aatttgagcaggaataattggaacatcattaagtctattaattcgagctgaattaggaaatcctggatctttaattggagatgatcaaatttataatactattgttacagcacatgctttcattataattttttttatggtaatacctattataatt	157	2	delete
aatttgagcaggaataattggaacatcattaagtctattaattcgagctgaattaggaaccccaggatctttaattggagatgatcaaatttataatactattgtaacagcacatgcttttattataatttttttcatagttatacctattataatc	157	14	delete
aatttgagcaggaataattggaacatcattaagtctattaattcgagctgaattaggaatacctggatctttaattggtgatgatcaaatttataatactattgttacagctcatgctttcattataattttttttatagttatacctattataatt	157	2	delete
aatttgagcaggaataattggaacatcattaagtctattaattcgagctgaattaggtaacccagggtctttaattggagacgatcaaatttataatactattgtaacagcacatgcttttattataattttttttatagttatacctattataatt	157	2	delete
aatttgagcaggaataattggaacatcattaagtctattaattcgagctgaattaggtaatccaggatcattaattggtgatgatcaaatttataatactattgtaacagctcatgcatttattataattttttttatagttatacctattataatt	157	3	delete
aatttgagcaggaataattggaacatcattaagtctattaattcgagctgaattaggtaatcctggatctttaattggagatgatcaaatttataatactattgttacagctcatgcttttattataattttttttatagtaatgccaattataatt	157	4	delete
aatttgagcaggaataattggaacatcattaagtctattaattcgagctgagttaggaaatcccggtcaattaattggagatgaccaaatttataatactattgtaacagctcacgcttttattataattttttttatagtaataccgattataatt	157	1	delete
aatttgagcaggaataattggaacatcattaagtctattaattcgggcagaactaggaaatcccggtcaattaattggagacgaccaaatttataatactattgtaacagctcacgcttttattataattttttttatagtaataccaattataatt	157	2	delete
aatttgagcaggaataattggaacatcattaagtctattaattcgggcagagttaggaaatcccggtcaattaattggagatgaccaaatttacaatactattgtaacagctcacgcttttattataattttttttatagtaataccaattataat	156	5	delete
aatttgagcaggaataattggaacatcattaagtctattaattcgttcagaattaggtagccctggatctttaattggagatgatcaaatttataatgttattgttacagctcatgcttttgttataattttttttatagtaatacccattataatt	157	11	delete
aatttgagcaggaataattggaacatcattaagtctattaatttgagcagagttaggaaatcccggtcaattaattggagatgaccaaatttataatactattgtaacagctcacgcttttattataattttttttatagtaataccaattataat	156	2	delete
aatttgagcaggaataattggaacatcattaagtctattgattcgagcagaattaggaaatcccggtcaattaattggagacgaccaaatttataatactattgtaacagctcacgcttttattatatttttttttatagtaataccaattataatt	157	2	delete
aatttgagcaggaataattggaacatcattaagtctgttaattcgagcagagttgggaaatcccggtcaattaattggagatgaccaaatttataatactattgtaacagctcacgcttttattataattttttttatagtaataccaattataatt	157	2	delete
aatttgagcaggaataattggaacatcattaagtcttctaattcgctcagaattaggtagccctggatctttaattggagatgatcaaatttataatgttattgttacagctcatgcttttgttataattttttttatagtaataccaattataatt	157	2	delete
aatttgagcaggaataattggaacatcattaagtttattaattcgagcagaattaggaaatcccggtcaattaattggagacgaccaaatttataatactattgtaacagctcacgcttttattataattttttttatagtaataccaattataatt	157	40	delete
aatttgagcaggaataattggaacatcattaagtttattaattcgagcagaattaggaaatcccggtcaattaattggagatgaccaaatttataatactattgtaacagctcacgcttttattataattttttttatagtaataccaattataatt	157	8	delete
aatttgagcaggaataattggaacatcattaagtttattaattcgagcagaattaggaaatcccggtcaattaattggagatgatcaaatttataatactattgtaacagctcatgcttttattataattttttttatagtaataccaattataatt	157	4	delete
aatttgagcaggaataattggaacatcattaagtttattaattcgagcagagttaggaaatcccggtcaattaattggagatgaccaaatttataatactattgtaacagctcacgcttttattataattttttttatagtaataccaattataatt	157	25	delete
aatttgagcaggaataattggaacatcattaagtttattaattcgagcagagttaggaaatcctggtcaattaattggagatgaccaaatttacaatactattgtaacagctcatgcttttattataattttttttatagtaataccaattataatt	157	2	delete
aatttgagcaggaataattggaacatcattaagtttattaattcgagctgaattaggaaaccccgggtctttaattggagatgatcaaatttataacacaattgttacagcacatgcttttattataattttttttatagtaatacctattataatt	157	11	delete
aatttgagcaggaataattggaacatcattaagtttattaattcgagctgaattaggaaatccaggatcattaattggagatgatcaaatttataatactattgtaacagctcatgcatttattataattttttttatagttatgcctattataatt	157	1	delete
aatttgagcaggaataattggaacatcattaagtttattgattcgagctgaattaggtcaaccaggttctttaattggtgatgatcaaatttataatgtaattgttacagcacatgcttttattataattttttttatagtaatacctattgtaatt	157	2	delete
aatttgagcaggaataattggaacatcattaggtctattaattcgagcagaattaggaaatcccggtcaattaattggagacgaccaaatttataatactattgtaacagctcacgcttttaatataattttttttattgtaataccaattataatt	157	5	delete
aatttgagcaggaataattggaacatcattgagtctattaattcgagcagagttaggaaatcccggtcaattaattggagatgaccaaatttataatactattgtaacagctcacgcttttattataattttttttatagtaataccaattataatt	157	22	delete
aatttgagcaggaataattggaacatcatttagtctactaattcgagcagaattaggaaatcccggtcaattaattggagacgaccaaatttataatactattgtaacagctcacgcttttattatattttttttttatagtaataccaattataatt	158	2	delete
aatttgagcaggaataattggaacatcatttagtctattaattcgagcagaattaggaaaccccgggtctttaattggagatgatcaaatttataacacaattgttacagcacatgcttttattataattttttttatagtaatacctattataatt	157	3	delete
aatttgagcaggaataattggaacatcatttagtctattaattcgagcagaattaggaaatcccggccaattaattggagacgaccaaatttataatactattgtaacagctcacgcttttattatatttttttttatagtaataccaattataatt	157	56	delete
aatttgagcaggaataattggaacatcatttagtctattaattcgagcagaattaggaaatcccggtcaattaattggagacgaccaaattcataatactattgtaacagctcacgcttttattatatttttttttatagtaataccaattataat	156	2	delete
aatttgagcaggaataattggaacatcatttagtctattaattcgagcagaattaggaaatcccggtcaattaattggagacgaccaaatttataacacaattgttacagcacatgcttttattataattttttttatagtaatacctattataatt	157	2	delete
aatttgagcaggaataattggaacatcatttagtctattaattcgagcagaattaggaaatcccggtcaattaattggagacgaccaaatttataatactattgtaacagcacatgcttttattataattttttttatagtaatacctattataatt	157	4	delete
aatttgagcaggaataattggaacatcatttagtctattaattcgagcagaattaggaaatcccggtcaattaattggagacgaccaaatttataatactattgtaacagcacatgcttttattataattttttttatagttatacctattataatt	157	2	delete
aatttgagcaggaataattggaacatcatttagtctattaattcgagcagaattaggaaatcccggtcaattaattggagacgaccaaatttataatactattgtaacagctcacgcttttactatattttttttatagtaataccaattataatt	156	2	delete
aatttgagcaggaataattggaacatcatttagtctattaattcgagcagaattaggaaatcccggtcaattaattggagacgaccaaatttataatactattgtaacagctcacgcttttattataattttttttatagtaataccaattataatt	157	5	delete
aatttgagcaggaataattggaacatcatttagtctattaattcgagcagaattaggaaatcccggtcaattaattggagacgaccaaatttataatactattgtaacagctcacgcttttattataattttttttatagtaatacctattataatt	157	24	delete
aatttgagcaggaataattggaacatcatttagtctattaattcgagcagaattaggaaatcccggtcaattaattggagacgaccaaatttataatactattgtaacagctcacgcttttattatattttttttatagtaataccaattataatt	156	82	delete
aatttgagcaggaataattggaacatcatttagtctattaattcgagcagaattaggaaatcccggtcaattaattggagacgaccaaatttataatactattgtaacagctcacgcttttattatattttttttatagtaatacctattataatt	156	4	delete
aatttgagcaggaataattggaacatcatttagtctattaattcgagcagaattaggaaatcccggtcaattaattggagacgaccaaatttataatactattgtaacagctcacgcttttattatattttttttatagttatacctattataatt	156	3	delete
aatttgagcaggaataattggaacatcatttagtctattaattcgagcagaattaggaaatcccggtcaattaattggagacgaccaaatttataatactattgtaacagctcacgcttttattatattttttttatagttatgcctattataatt	156	2	delete
aatttgagcaggaataattggaacatcatttagtctattaattcgagcagaattaggaaatcccggtcaattaattggagacgaccaaatttataatactattgtaacagctcacgcttttattatatttttttttatagttatgcctattataatt	157	8	delete
aatttgagcaggaataattggaacatcatttagtctattaattcgagcagaattaggaaatcccggtcaattaattggagacgaccaaatttataatactattgtaacagctcacgcttttattatattttttttttatagtaataccaattataatt	158	16	delete
aatttgagcaggaataattggaacatcatttagtctattaattcgagcagaattaggaaatcccggtcaattaattggagacgaccaaatttataatactattgtaacagctcacgcttttattatattttttttttatagttatgcctattataatt	158	3	delete
aatttgagcaggaataattggaacatcatttagtctattaattcgagcagaattaggaaatcccggtcaattaattggagacgaccaaatttataatactattgtaacagctcacgcttttattatatttttttttttatagtaataccaattataatt	159	2	delete
aatttgagcaggaataattggaacatcatttagtctattaattcgagcagaattaggaaatcccggtcaattaattggagacgaccaaatttataatactattgtaacagctcacgtttttattatattttttttatagtaataccaattataatt	156	3	delete
aatttgagcaggaataattggaacatcatttagtctattaattcgagcagaattaggaaatcccggtcaattaattggagacgaccaaatttataatactattgtaacagctcacgtttttattatatttttttttatagtaataccaattataatt	157	19	delete
aatttgagcaggaataattggaacatcatttagtctattaattcgagcagaattaggaaatcccggtcaattaattggagacgaccaaatttataatactattgtaacagctcaggcttttattatatttttttttatagtaataccaattataatt	157	2	delete
aatttgagcaggaataattggaacatcatttagtctattaattcgagcagaattaggaaatcccggtcaattaattggagacgaccaaatttataatactattgtaacagctcatgcatttattataattttttttatagttatacctattataatt	157	2	delete
aatttgagcaggaataattggaacatcatttagtctattaattcgagcagaattaggaaatcccggtcaattaattggagacgaccaaatttataatactattgtaacagctcatgcttttattatatttttttttatagtaatacctattataatt	157	2	delete
aatttgagcaggaataattggaacatcatttagtctattaattcgagcagaattaggaaatcccggtcaattaattggagacgaccaaatttataatactattgtaatagctcacgcttttattatatttttttttatagtaataccaattataatt	157	393	delete
aatttgagcaggaataattggaacatcatttagtctattaattcgagcagaattaggaaatcccggtcaattaattggagacgaccaaatttataatactattgttacagctcatgcatttattataattttttttatagttatgcctattataatt	157	7	delete
aatttgagcaggaataattggaacatcatttagtctattaattcgagctgaattaggaaaccccgggtctttaattggagatgatcaaatttataacacaattgttacagcacatgcttttattataattttttttatagtaatacctattataatt	157	2	delete
aatttgagcaggaataattggaacatcctcaagattattaattcgagctgaattagggaatcctggctcattaattggagatgatcaaatttataatactattgttacagcccatgcatttattataattttttttatagttatacctattataatt	157	3	delete
aatttgagcaggaataattggaacatccttaagacttttaattcgagctgaattaggaacccccggatctttaattggagatgatcaaatttataatactattgtaactggacatgcttttattataattttttttatagttatacctattataatt	157	2	delete
aatttgagcaggaataattggaacatccttaagattattaattcgagccgaattagggaatcctggctcattaattggagatgatcaaatttataatactattgttacagcccatgcatttattataattttttttatagttatacctattataatt	157	7	delete
aatttgagcaggaataattggaacatccttaagattattaattcgagctgaattaggaaatccaggatcattaattggagatgatcaaatttataatactattgttacagctcatgcttttattataattttttttatagttataccaattataatt	157	3	delete
aatttgagcaggaataattggaacatccttaagattattaattcgagctgaattaggaaatccaggatctttaattggagatgatcaaatttataatactattgttacagctcatgcttttattataattttttttatagtaatacccattataatt	157	17	delete
aatttgagcaggaataattggaacatccttaagattattaattcgagctgaattaggaacccccggatctttaattggagatgatcaaatttataatactattgtaactggacatgcttttattataattttttttatagttatacctattataatt	157	8	delete
aatttgagcaggaataattggaacatccttaagattattaattcgagctgaattagggaatcctggctcattaattggagatgatcaaatttataacactattgtaacagcacatgcttttattataattttttttatagttatacctattataatt	157	13	delete
aatttgagcaggaataattggaacatccttaagattattaattcgagctgaattagggaatcctggctcattaattggagatgatcaaatttataatactattgtaactggacatgcttttattataattttttttatagttatacctattataatt	157	48	delete
aatttgagcaggaataattggaacatccttaagattattaattcgagctgaattagggaatcctggctcattaattggagatgatcaaatttataatactattgtaactggtcacgcttttattataattttttttatagtaatacctattataatt	157	2	delete
aatttgagcaggaataattggaacatccttaagattattaattcgagctgaattagggaatcctggctcattaattggagatgatcaaatttataatactattgtcacagcacatgcttttattataatttttttatagtaatacctattataatt	156	2	delete
aatttgagcaggaataattggaacatccttaagattattaattcgagctgaattagggaatcctggctcattaattggagatgatcaaatttataatactattgtcacagcacatgcttttattataattttttttatagtaatacccattataatt	157	3	delete
aatttgagcaggaataattggaacatccttaagattattaattcgagctgaattagggaatcctggctcattaattggagatgatcaaatttataatactattgtcacagcacatgcttttattataattttttttatagtaatacctattataatt	157	18	delete
aatttgagcaggaataattggaacatccttaagattattaattcgagctgaattagggaatcctggctcattaattggagatgatcaaatttataatactattgttacaacccatgcatttattataattttttttatagttatacctattataatt	157	3	delete
aatttgagcaggaataattggaacatccttaagattattaattcgagctgaattagggaatcctggctcattaattggagatgatcaaatttataatactattgttacagcacatgcttttattataattttttttatagtaatacctattataatt	157	2	delete
aatttgagcaggaataattggaacatccttaagattattaattcgagctgaattagggaatcctggctcattaattggagatgatcaaatttataatactattgttacagcccatgcacttattataattttttttatagttatacctattataat	156	2	delete
aatttgagcaggaataattggaacatccttaagattattaattcgagctgaattagggaatcctggctcattaattggagatgatcaaatttataatactattgttacagcccatgcatttattataactttttttatagttatacctattataatt	157	7	delete
aatttgagcaggaataattggaacatccttaagattattaattcgagctgaattagggaatcctggctcattaattggagatgatcaaatttataatactattgttacagcccatgcatttattataatttttttatagttatacctattataat	155	11	delete
aatttgagcaggaataattggaacatccttaagattattaattcgagctgaattagggaatcctggctcattaattggagatgatcaaatttataatactattgttacagcccatgcatttattataatttttttcatagttatacctattataatt	157	8	delete
aatttgagcaggaataattggaacatccttaagattattaattcgagctgaattagggaatcctggctcattaattggagatgatcaaatttataatactattgttacagcccatgcatttattataattttttttatagctatacctattataatt	157	9	delete
aatttgagcaggaataattggaacatccttaagattattaattcgagctgaattagggaatcctggctcattaattggagatgatcaaatttataatactattgttacagcccatgcatttattataattttttttatagtaatacccattataatt	157	80	delete
aatttgagcaggaataattggaacatccttaagattattaattcgagctgaattagggaatcctggctcattaattggagatgatcaaatttataatactattgttacagcccatgcatttattataattttttttatagtaatgccaattataatt	157	2	delete
aatttgagcaggaataattggaacatccttaagattattaattcgagctgaattagggaatcctggctcattaattggagatgatcaaatttataatactattgttacagcccatgcatttattataattttttttatagtaatgcccattataatt	157	5	delete
aatttgagcaggaataattggaacatccttaagattattaattcgagctgaattagggaatcctggctcattaattggagatgatcaaatttataatactattgttacagcccatgcatttattataattttttttatagttatacctattataa	155	23	delete
aatttgagcaggaataattggaacatccttaagattattaattcgagctgaattagggaatcctggctcattaattggagatgatcaaatttataatactattgttacagcccatgcatttattataattttttttatagttatacctattataat	156	127	delete
aatttgagcaggaataattggaacatccttaagattattaattcgagctgaattagggaatcctggctcattaattggagatgatcaaatttataatactattgttacagcccatgcatttattataattttttttatatttatacctattataatt	157	2	delete
aatttgagcaggaataattggaacatccttaagattattaattcgagctgaattagggaatcctggctcattaattggagatgatcaaatttataatactattgttacagcccatgcatttattataatttttttttatagttatacctattataatt	158	10	delete
aatttgagcaggaataattggaacatccttaagattattaattcgagctgaattagggaatcctggctcattaattggagatgatcaaatttataatactattgttacagctcatgcatttattataattttttttatagttatgcctattataatt	157	2	delete
aatttgagcaggaataattggaacatccttaagattattaattcgagctgaattagggaatcctggctcattaattggagatgatcaaatttataatactattgttacagctcatgcttttattataattttttttatagtaatacccattataatt	157	24	delete
aatttgagcaggaataattggaacatccttaagattattaattcgagctgaattagggaatcctggctcattaattggagatgatcaaatttataatactattgttacagctcatgcttttattataattttttttatagttataccaattataatt	157	3	delete
aatttgagcaggaataattggaacatccttaagattattaattcgagctgaattagggaatcctggctcattaattggagatgatcaaatttataatactattgttacagctcatgcttttattataattttttttatagttatacctattataatt	157	3	delete
aatttgagcaggaataattggaacatccttaagattattaattcgagctgaattagggaatcctggctcattaattggagatgatcaaatttataatactattgttacggcccatgcatttattataattttttttatagttatacctattataatt	157	8	delete
aatttgagcaggaataattggaacatccttaagattattaattcgagctgaattagggaatcctggctcattaattggagatgatcaaatttataatactattgttgcagcccatgcatttattataattttttttatagttatacctattataatt	157	3	delete
aatttgagcaggaataattggaacatccttaagattattaattcgagctgaattagggaatcctggctcattaattggagatgatcaaatttataatgctattgttacagcccatgcatttattataattttttttatagttatacctactataatt	157	2	delete
aatttgagcaggaataattggaacatccttaagattattaattcgagctgaattagggaatcctggctcattaattggagatgatcaaatttataatgttattgttacagctcatgcttttgttataattttttttatagtaatacccattataatt	157	2	delete
aatttgagcaggaataattggaacatccttaagattattaattcgagctgaattagggaatcctggctcattaattggagatgatcaaatttatagtactattgttacagcccatgcatttattataattttttttatagttatacctattataatt	157	7	delete
aatttgagcaggaataattggaacatccttaagattattaattcgagctgaattaggggatcctggctcattaattggagatggtcaaatttataatactattgttacagcccatgcatttattataattttttttatagttatacctattataatt	157	2	delete
aatttgagcaggaataattggaacatccttaagattattaattcgagctgaattagggtatcctggctcattaattggagatgatcaaatttataatactattgttacagcccatgcatttattataattttttttatagttatacctattataatt	157	2	delete
aatttgagcaggaataattggaacatccttaagattattaattcgagctgaattaggtaatcccggatctttaattggagatgatcaaatttataatactattgttacagctcatgcttttattataattttttttatagttatacctattataatt	157	2	delete
aatttgagcaggaataattggaacatccttaagattattaattcgagctgaattggggaatcctggctcattaattggagatgatcaaatttataatactattgttacagcccatgcatttattataattttttttatagttatacctattataatt	157	2	delete
aatttgagcaggaataattggaacatccttaagattattaattcgagctgaattgggtaatcccggatctttaattggagatgatcaaatttataatactattgtcacagcacatgcttttattataattttttttatagtaatacctattataatt	157	3	delete
aatttgagcaggaataattggaacatcgttaagtctattaattcgagcagagttaggaaatcccggtcaattaattggagatgaccaaatttacaatactattgtaacagctcacgcttttattataattttttttatagtaataccaattataat	156	5	delete
aatttgagcaggaataattggaacatcgttaagtctattaattcgagcagagttaggaaatcccggtcaattaattggagatgaccaaatttacaatactattgtaacagctcacgcttttattataattttttttatagtaataccaattataatt	157	64	delete
aatttgagcaggaataattggaacatcgttaagtctattaattcgagcagagttaggaaatcccggtcaattaattggagatgaccaaatttataatactattgtaacagctcacgcttttactataattttttttatagtaataccaattataatt	157	2	delete
aatttgagcaggaataattggaacatcgttaagtctattaattcgagcagagttaggaaatcccggtcaattaattggagatgaccaaatttataatactattgtaacagctcacgcttttattataactttttttatagtaataccaattataatt	157	2	delete
aatttgagcaggaataattggaacatctctaagattattaattcgagctgaattaggaaatccaggatctttaattggtgatgatcaaatttataatactattgttacagctcatgcttttattataattttttttatagtaatacctattataatt	157	2	delete
aatttgagcaggaataattggaacatctctaagtttattaattcgagctgaattaggtaatcctggatctttaattggagatgatcaaatttataatactattgttacagctcatgcttttattataatttttttatagtaatgccaattataatt	156	3	delete
aatttgagcaggaataattggaacatctctaagtttattaattcgagctgaattaggtaatcctggatctttaattggagatgatcaaatttataatactattgttacagctcatgcttttattataattttttttatagtaatgccgattataatt	157	2	delete
aatttgagcaggaataattggaacatctttaagactattaattcgagctgaattgggtaacccaggctctttaattggagatgatcaaatttataatactattgttacagctcatgcttttattataatttttttcatagttataccaattataatt	157	15	delete
aatttgagcaggaataattggaacatctttaagattactaattcgagcagaattaggaacccctggatctttaattggtgatgatcaaatttataatactattgttacagctcatgcatttattataattttttttatagttatgcctattataatt	157	30	delete
aatttgagcaggaataattggaacatctttaagattattaattcgagctgaattaggaaatcctggatctttaattggagatgatcaaatttataatactattgttacagctcatgcttttattataattttttttatagtaatgccaattataatt	157	3	delete
aatttgagcaggaataattggaacatctttaagattattaattcgagctgaattaggaaatcctggttctttaattggagatgatcaaatttataatactattgttacagcacatgcttttattataattttttttatagttatacctattataatt	157	9	delete
aatttgagcaggaataattggaacatctttaagattattaattcgagctgaattaggtaacccagggtctttaattggagacgatcaaatttataatactattgtaacagcacatgcttttattataattttttttatagttatacctattataatt	157	3	delete
aatttgagcaggaataattggaacatctttaagattattaattcgagctgaattaggtaatcctggatctttaattggagatgatcaaatttataatactattgttacagctcatgcttttattataattttttttatagtaatgccaattataatt	157	20	delete
aatttgagcaggaataattggaacatctttaagattattaattcgagctgaattaggtaatcctggatctttaattggagatgatcaaatttataatactattgttacagctcatgcttttattataattttttttatagttatgccaattataatt	157	2	delete
aatttgagcaggaataattggaacatctttaagtttactaattcgagctgaattaggtaatcctggatctttaattggagatgatcaaatttataatactattgttacagctcatgcttttattataattttttttatagtaatacctattataatt	157	3	delete
aatttgagcaggaataattggaacatctttaagtttatcaattcgagctgaattaggtaatcctggatctttaattggagatgatcaaatttataatactattgttacagctcatgcttttattataattttttttatagtaatgccaattataatt	157	18	delete
aatttgagcaggaataattggaacatctttaagtttattaactcgagctgaattaggtaatcctggatctttaattggagatgatcaaatttataatactattgttacagctcatgcttttattataattttttttatagtaatgccaattataatt	157	10	delete
aatttgagcaggaataattggaacatctttaagtttattaatccgagcagaattaggaactcctggatctttaattggggatgatcaaatttataacactattgtaacagcacatgcttttattataattttttttatagttatacctattataatt	157	3	delete
aatttgagcaggaataattggaacatctttaagtttattaatccgagctgaattaggtaatcctggatctttaattggagatgatcaaatttataatactattgttacagctcatgcttttattataattttttttatagtaatgccaattataatt	157	21	delete
aatttgagcaggaataattggaacatctttaagtttattaattcgagcagaattaggaacccctggatctttaattggtgatgatcaaatttataatactattgttacagctcatgcatttattataattttttttatagttatgcctattataatt	157	11	delete
aatttgagcaggaataattggaacatctttaagtttattaattcgagcagaattaggaactcctggatctttaattggggatgatcaaatttataacactattgtaacagcacatgcttttattataattttttttatagttatacctattataatt	157	5	delete
aatttgagcaggaataattggaacatctttaagtttattaattcgagccgaattaggtaatcctggatctttaattggaggtgatcaaatttataatactattgttacagctcatgcttttattataattttttttatagtaatgccaattataatt	157	11	delete
aatttgagcaggaataattggaacatctttaagtttattaattcgagctaaattaggtaatcctggatctttaattggagatgatcaaatttataatactattgttacagctcatgcttttattataattttttttatagtaatgccaattataatt	157	15	delete
aatttgagcaggaataattggaacatctttaagtttattaattcgagctgaattaggaaaccccgggtctttaattggagatgatcaaatttataacacaatcgttacagcacatgcttttattataattttttttatagtaatacctattataatt	157	2	delete
aatttgagcaggaataattggaacatctttaagtttattaattcgagctgaattaggaaaccccgggtctttaattggagatgatcaaatttataacacaattgttacagcacatgcttttattataattttttttatagtaatacctattataa	155	3	delete
aatttgagcaggaataattggaacatctttaagtttattaattcgagctgaattaggaaaccccgggtctttaattggagatgatcaaatttataacacaattgttacagcacatgcttttattataattttttttatagtaatacctattataat	156	5	delete
aatttgagcaggaataattggaacatctttaagtttattaattcgagctgaattaggaaaccccgggtctttaattggagatgatcaaatttataacacaattgttacagcacatgcttttattataattttttttatagtaatacctattataatt	157	172	delete
aatttgagcaggaataattggaacatctttaagtttattaattcgagctgaattaggaaaccccgggtctttaattggagatgatcaaatttataacacaattgttacagcacatgcttttattataattttttttatagtaatgccaattataatt	157	14	delete
aatttgagcaggaataattggaacatctttaagtttattaattcgagctgaattaggaaaccccgggtctttaattggagatgatcaaatttataacacaattgttacagcacatgcttttattataattttttttatagttatgcctattataatt	157	2	delete
aatttgagcaggaataattggaacatctttaagtttattaattcgagctgaattaggaaaccccgggtctttaattggagatgatcaaatttataatactattgttacagctcatgcttttattataattttttttatagtaatgccaattataatt	157	3	delete
aatttgagcaggaataattggaacatctttaagtttattaattcgagctgaattaggaaaccctggttctttaattggagatgatcaaatttataatactattgttacagcacatgcttttattataatttttttcatagttatacctattataatt	157	2	delete
aatttgagcaggaataattggaacatctttaagtttattaattcgagctgaattaggaaatccaggttcattaattggagatgatcaaatttataatactattgtaacagcccatgcatttattataattttttttatagttatacctattataatt	157	3	delete
aatttgagcaggaataattggaacatctttaagtttattaattcgagctgaattaggaaatcctggatctttaattggtgatgatcaaatttataatactattgttacagctcatgcttttattataattttttttatagtaatgcctattataatt	157	2	delete
aatttgagcaggaataattggaacatctttaagtttattaattcgagctgaattaggaaatcctggttctttaattggagatgatcaaatttataatactattgttacagcacatgcttttattataattttttttatagtaatacctattataatt	157	2	delete
aatttgagcaggaataattggaacatctttaagtttattaattcgagctgaattaggaaatcctggttctttaattggagatgatcaaatttataatactattgttacagcacatgcttttattataattttttttatagttatacctattataatt	157	7	delete
aatttgagcaggaataattggaacatctttaagtttattaattcgagctgaattaggaacccctggatctttaattggtgatgatcaaatttataatactattgttacagctcatgcatttattataattttttttatagttatgcctattataatt	157	10	delete
aatttgagcaggaataattggaacatctttaagtttattaattcgagctgaattaggcaatcctggatctttaattggagatgatcaaatttataatactattgttacagcccatgcttttattataattttttttatagtaatgccaattataatt	157	3	delete
aatttgagcaggaataattggaacatctttaagtttattaattcgagctgaattaggcaatcctggatctttaattggagatgatcaaatttataatactattgttacagctcatgcttttattataattttttttatagtaatgccaattataatt	157	11	delete
aatttgagcaggaataattggaacatctttaagtttattaattcgagctgaattaggtaacccagggtctttaattggagacgatcaaatttataatactattgtaacagcacatgcttttattataattttttttatagtaatgccaattataatt	157	2	delete
aatttgagcaggaataattggaacatctttaagtttattaattcgagctgaattaggtaacccagggtctttaattggagacgatcaaatttataatactattgtaacagcacatgcttttattataattttttttatagttatacctattataatt	157	23	delete
aatttgagcaggaataattggaacatctttaagtttattaattcgagctgaattaggtaatccaggatcattaattggtgatgatcaaatttataatactattgtaacagctcatgcatttattataattttttttatagttatacctattataatt	157	4	delete
aatttgagcaggaataattggaacatctttaagtttattaattcgagctgaattaggtaatcccgggtctttaattggagatgatcaaatttataacacaattgttacagcacatgcttttattataattttttttatagtaatacctattataatt	157	4	delete
aatttgagcaggaataattggaacatctttaagtttattaattcgagctgaattaggtaatcctggatccttaattggagatgatcaaatttataatactattgttacagctcatgcttttattataattttttttatagtaatgccaattataatt	157	57	delete
aatttgagcaggaataattggaacatctttaagtttattaattcgagctgaattaggtaatcctggatctttaactggagatgatcaaatttataatactattgttacagctcatgcttttattataattttttttatagtaatgccaattataat	156	5	delete
aatttgagcaggaataattggaacatctttaagtttattaattcgagctgaattaggtaatcctggatctttaattaaagatgatcaaatttataatactattgttacagctcatgcttttattataattttttttatagtaatgccaattataatt	157	15	delete
aatttgagcaggaataattggaacatctttaagtttattaattcgagctgaattaggtaatcctggatctttaattggagacgatcaaatttataatactattgtaacagcacatgcttttattataattttttttatagttatacctattataatt	157	9	delete
aatttgagcaggaataattggaacatctttaagtttattaattcgagctgaattaggtaatcctggatctttaattggagatgataaaatttataatactattgttacagctcatgcttttattataattttttttatagtaatgccaattataatt	157	12	delete
aatttgagcaggaataattggaacatctttaagtttattaattcgagctgaattaggtaatcctggatctttaattggagatgatcaaattcataatactattgttacggctcatgcttttattataattttttttatagtaatgccaattataatt	157	2	delete
aatttgagcaggaataattggaacatctttaagtttattaattcgagctgaattaggtaatcctggatctttaattggagatgatcaaatttataacacaattgttacagcacatgcttttattataattttttttatagtaatacctattataatt	157	335	delete
aatttgagcaggaataattggaacatctttaagtttattaattcgagctgaattaggtaatcctggatctttaattggagatgatcaaatttataacacaattgttacagcacatgcttttattataattttttttatagtaatgccaattataatt	157	16	delete
aatttgagcaggaataattggaacatctttaagtttattaattcgagctgaattaggtaatcctggatctttaattggagatgatcaaatttataacacaattgttacagcacatgcttttattataattttttttatagttatgcctattataatt	157	2	delete
aatttgagcaggaataattggaacatctttaagtttattaattcgagctgaattaggtaatcctggatctttaattggagatgatcaaatttataacactattgtaacagcacatgcttttattataattttttttatagttatacctattataatt	157	13	delete
aatttgagcaggaataattggaacatctttaagtttattaattcgagctgaattaggtaatcctggatctttaattggagatgatcaaatttataatacaattgttacagcacatgcttttattataattttttttatagtaatacctattataatt	157	2	delete
aatttgagcaggaataattggaacatctttaagtttattaattcgagctgaattaggtaatcctggatctttaattggagatgatcaaatttataatactactgttacagctcatgcttttattataattttttttatagtaatgccaattataatt	157	7	delete
aatttgagcaggaataattggaacatctttaagtttattaattcgagctgaattaggtaatcctggatctttaattggagatgatcaaatttataatactattgtaacagcacatgcttttattataattttttttatagtaatgccaattataatt	157	9	delete
aatttgagcaggaataattggaacatctttaagtttattaattcgagctgaattaggtaatcctggatctttaattggagatgatcaaatttataatactattgtaacagcacatgcttttattataattttttttatagttatacctattataatt	157	36	delete
aatttgagcaggaataattggaacatctttaagtttattaattcgagctgaattaggtaatcctggatctttaattggagatgatcaaatttataatactattgtaacagcccatgcatttattataattttttttatagttatacctattataatt	157	2	delete
aatttgagcaggaataattggaacatctttaagtttattaattcgagctgaattaggtaatcctggatctttaattggagatgatcaaatttataatactattgtaacagctcacgcttttattatattttttttatagtaataccaattataatt	156	2	delete
aatttgagcaggaataattggaacatctttaagtttattaattcgagctgaattaggtaatcctggatctttaattggagatgatcaaatttataatactattgtcacagcacatgcttttattataattttttttatagtaatacctattataatt	157	15	delete
aatttgagcaggaataattggaacatctttaagtttattaattcgagctgaattaggtaatcctggatctttaattggagatgatcaaatttataatactattgttacagcacatgcttttattataatttttttcatagttatacctattataatt	157	2	delete
aatttgagcaggaataattggaacatctttaagtttattaattcgagctgaattaggtaatcctggatctttaattggagatgatcaaatttataatactattgttacagcacatgcttttattataattttttttatagtaatacctattataat	156	3	delete
aatttgagcaggaataattggaacatctttaagtttattaattcgagctgaattaggtaatcctggatctttaattggagatgatcaaatttataatactattgttacagcacatgcttttattataattttttttatagtaatacctattataatt	157	30	delete
aatttgagcaggaataattggaacatctttaagtttattaattcgagctgaattaggtaatcctggatctttaattggagatgatcaaatttataatactattgttacagcacatgcttttattataattttttttatagttatacctattataatt	157	34	delete
aatttgagcaggaataattggaacatctttaagtttattaattcgagctgaattaggtaatcctggatctttaattggagatgatcaaatttataatactattgttacagcccatgcatttattataattttttttatagttatacctattataatt	157	2	delete
aatttgagcaggaataattggaacatctttaagtttattaattcgagctgaattaggtaatcctggatctttaattggagatgatcaaatttataatactattgttacagcccatgcttttattataattttttttatagtaatgccaattataatt	157	42	delete
aatttgagcaggaataattggaacatctttaagtttattaattcgagctgaattaggtaatcctggatctttaattggagatgatcaaatttataatactattgttacagctcatgattttattataattttttttatagtaatgccaattataatt	157	3	delete
aatttgagcaggaataattggaacatctttaagtttattaattcgagctgaattaggtaatcctggatctttaattggagatgatcaaatttataatactattgttacagctcatgcatttattataattttttttatagtaatacctattataatt	157	4	delete
aatttgagcaggaataattggaacatctttaagtttattaattcgagctgaattaggtaatcctggatctttaattggagatgatcaaatttataatactattgttacagctcatgcatttattataattttttttatagttatgcctattataat	156	7	delete
aatttgagcaggaataattggaacatctttaagtttattaattcgagctgaattaggtaatcctggatctttaattggagatgatcaaatttataatactattgttacagctcatgcatttattataattttttttatagttatgcctattataatt	157	118	delete
aatttgagcaggaataattggaacatctttaagtttattaattcgagctgaattaggtaatcctggatctttaattggagatgatcaaatttataatactattgttacagctcatgcctttattataattttttttatagtaatgccaattataatt	157	54	delete
aatttgagcaggaataattggaacatctttaagtttattaattcgagctgaattaggtaatcctggatctttaattggagatgatcaaatttataatactattgttacagctcatgcttttattataatttcttttatagtaatgccaattataatt	157	22	delete
aatttgagcaggaataattggaacatctttaagtttattaattcgagctgaattaggtaatcctggatctttaattggagatgatcaaatttataatactattgttacagctcatgcttttattataattttctttatagtaatacctattgtaatt	157	2	delete
aatttgagcaggaataattggaacatctttaagtttattaattcgagctgaattaggtaatcctggatctttaattggagatgatcaaatttataatactattgttacagctcatgcttttattataattttctttatagttataccaattataatt	157	6	delete
aatttgagcaggaataattggaacatctttaagtttattaattcgagctgaattaggtaatcctggatctttaattggagatgatcaaatttataatactattgttacagctcatgcttttattataatttttttatagtaatacctattataat	155	3	delete
aatttgagcaggaataattggaacatctttaagtttattaattcgagctgaattaggtaatcctggatctttaattggagatgatcaaatttataatactattgttacagctcatgcttttattataatttttttatagtaatacctattataatt	156	13	delete
aatttgagcaggaataattggaacatctttaagtttattaattcgagctgaattaggtaatcctggatctttaattggagatgatcaaatttataatactattgttacagctcatgcttttattataatttttttatagtaatgccaattataat	155	33	delete
aatttgagcaggaataattggaacatctttaagtttattaattcgagctgaattaggtaatcctggatctttaattggagatgatcaaatttataatactattgttacagctcatgcttttattataatttttttcatagtaatgccaattataatt	157	21	delete
aatttgagcaggaataattggaacatctttaagtttattaattcgagctgaattaggtaatcctggatctttaattggagatgatcaaatttataatactattgttacagctcatgcttttattataatttttttcatagttatacctattataatc	157	2	delete
aatttgagcaggaataattggaacatctttaagtttattaattcgagctgaattaggtaatcctggatctttaattggagatgatcaaatttataatactattgttacagctcatgcttttattataatttttttcatagttatacctattataatt	157	9	delete
aatttgagcaggaataattggaacatctttaagtttattaattcgagctgaattaggtaatcctggatctttaattggagatgatcaaatttataatactattgttacagctcatgcttttattataattttttttatagtaataccaattataatt	157	86	delete
aatttgagcaggaataattggaacatctttaagtttattaattcgagctgaattaggtaatcctggatctttaattggagatgatcaaatttataatactattgttacagctcatgcttttattataattttttttatagtaatacccattataatt	157	65	delete
aatttgagcaggaataattggaacatctttaagtttattaattcgagctgaattaggtaatcctggatctttaattggagatgatcaaatttataatactattgttacagctcatgcttttattataattttttttatagtaatacctattataa	155	2	delete
aatttgagcaggaataattggaacatctttaagtttattaattcgagctgaattaggtaatcctggatctttaattggagatgatcaaatttataatactattgttacagctcatgcttttattataattttttttatagtaatacctattataat	156	30	delete
aatttgagcaggaataattggaacatctttaagtttattaattcgagctgaattaggtaatcctggatctttaattggagatgatcaaatttataatactattgttacagctcatgcttttattataattttttttatagtaatacctattataatc	157	3	delete
aatttgagcaggaataattggaacatctttaagtttattaattcgagctgaattaggtaatcctggatctttaattggagatgatcaaatttataatactattgttacagctcatgcttttattataattttttttatagtaatacctattgtaatt	157	2	delete
aatttgagcaggaataattggaacatctttaagtttattaattcgagctgaattaggtaatcctggatctttaattggagatgatcaaatttataatactattgttacagctcatgcttttattataattttttttatagtaatgaaaattataatt	157	2	delete
aatttgagcaggaataattggaacatctttaagtttattaattcgagctgaattaggtaatcctggatctttaattggagatgatcaaatttataatactattgttacagctcatgcttttattataattttttttatagtaatgaattataat	154	2	delete
aatttgagcaggaataattggaacatctttaagtttattaattcgagctgaattaggtaatcctggatctttaattggagatgatcaaatttataatactattgttacagctcatgcttttattataattttttttatagtaatgaattataatt	155	1	delete
aatttgagcaggaataattggaacatctttaagtttattaattcgagctgaattaggtaatcctggatctttaattggagatgatcaaatttataatactattgttacagctcatgcttttattataattttttttatagtaatgacaattataatt	157	26	delete
aatttgagcaggaataattggaacatctttaagtttattaattcgagctgaattaggtaatcctggatctttaattggagatgatcaaatttataatactattgttacagctcatgcttttattataattttttttatagtaatgcaaattataat	156	5	delete
aatttgagcaggaataattggaacatctttaagtttattaattcgagctgaattaggtaatcctggatctttaattggagatgatcaaatttataatactattgttacagctcatgcttttattataattttttttatagtaatgcaattataatt	156	21	delete
aatttgagcaggaataattggaacatctttaagtttattaattcgagctgaattaggtaatcctggatctttaattggagatgatcaaatttataatactattgttacagctcatgcttttattataattttttttatagtaatgccaagtataatt	157	2	delete
aatttgagcaggaataattggaacatctttaagtttattaattcgagctgaattaggtaatcctggatctttaattggagatgatcaaatttataatactattgttacagctcatgcttttattataattttttttatagtaatgccaattataa	155	70	delete
aatttgagcaggaataattggaacatctttaagtttattaattcgagctgaattaggtaatcctggatctttaattggagatgatcaaatttataatactattgttacagctcatgcttttattataattttttttatagtaatgccaattataatc	157	37	delete
aatttgagcaggaataattggaacatctttaagtttattaattcgagctgaattaggtaatcctggatctttaattggagatgatcaaatttataatactattgttacagctcatgcttttattataattttttttatagtaatgccaattatagtt	157	27	delete
aatttgagcaggaataattggaacatctttaagtttattaattcgagctgaattaggtaatcctggatctttaattggagatgatcaaatttataatactattgttacagctcatgcttttattataattttttttatagtaatgccaattatgat	156	2	delete
aatttgagcaggaataattggaacatctttaagtttattaattcgagctgaattaggtaatcctggatctttaattggagatgatcaaatttataatactattgttacagctcatgcttttattataattttttttatagtaatgccaattattttt	157	2	delete
aatttgagcaggaataattggaacatctttaagtttattaattcgagctgaattaggtaatcctggatctttaattggagatgatcaaatttataatactattgttacagctcatgcttttattataattttttttatagtaatgcccattataatt	157	9	delete
aatttgagcaggaataattggaacatctttaagtttattaattcgagctgaattaggtaatcctggatctttaattggagatgatcaaatttataatactattgttacagctcatgcttttattataattttttttatagtaatgcctattataatt	157	16	delete
aatttgagcaggaataattggaacatctttaagtttattaattcgagctgaattaggtaatcctggatctttaattggagatgatcaaatttataatactattgttacagctcatgcttttattataattttttttatagtaatgctaattataatt	157	30	delete
aatttgagcaggaataattggaacatctttaagtttattaattcgagctgaattaggtaatcctggatctttaattggagatgatcaaatttataatactattgttacagctcatgcttttattataattttttttatagtaatgtaattataatt	156	2	delete
aatttgagcaggaataattggaacatctttaagtttattaattcgagctgaattaggtaatcctggatctttaattggagatgatcaaatttataatactattgttacagctcatgcttttattataattttttttatagtaatgtcaattataatt	157	29	delete
aatttgagcaggaataattggaacatctttaagtttattaattcgagctgaattaggtaatcctggatctttaattggagatgatcaaatttataatactattgttacagctcatgcttttattataattttttttatagttataccaattataatt	157	4	delete
aatttgagcaggaataattggaacatctttaagtttattaattcgagctgaattaggtaatcctggatctttaattggagatgatcaaatttataatactattgttacagctcatgcttttattataattttttttatagttatacctattataat	156	4	delete
aatttgagcaggaataattggaacatctttaagtttattaattcgagctgaattaggtaatcctggatctttaattggagatgatcaaatttataatactattgttacagctcatgcttttattataattttttttatagttatacctattataatc	157	18	delete
aatttgagcaggaataattggaacatctttaagtttattaattcgagctgaattaggtaatcctggatctttaattggagatgatcaaatttataatactattgttacagctcatgcttttattataattttttttatagttatacctattataatt	157	278	delete
aatttgagcaggaataattggaacatctttaagtttattaattcgagctgaattaggtaatcctggatctttaattggagatgatcaaatttataatactattgttacagctcatgcttttattataattttttttatagttatgccaattataatt	157	13	delete
aatttgagcaggaataattggaacatctttaagtttattaattcgagctgaattaggtaatcctggatctttaattggagatgatcaaatttataatactattgttacagctcatgcttttattataattttttttatagttatgcctattataat	156	6	delete
aatttgagcaggaataattggaacatctttaagtttattaattcgagctgaattaggtaatcctggatctttaattggagatgatcaaatttataatactattgttacagctcatgcttttattataattttttttatggtaatacccattataatt	157	11	delete
aatttgagcaggaataattggaacatctttaagtttattaattcgagctgaattaggtaatcctggatctttaattggagatgatcaaatttataatactattgttacagctcatgcttttattataattttttttatggttatacctattataatt	157	7	delete
aatttgagcaggaataattggaacatctttaagtttattaattcgagctgaattaggtaatcctggatctttaattggagatgatcaaatttataatactattgttacagctcatgcttttattataatttttttttatagtaatgccaattataatt	158	81	delete
aatttgagcaggaataattggaacatctttaagtttattaattcgagctgaattaggtaatcctggatctttaattggagatgatcaaatttataatactattgttacagctcatgcttttattataatttttttttatagttatgcctattataatt	158	2	delete
aatttgagcaggaataattggaacatctttaagtttattaattcgagctgaattaggtaatcctggatctttaattggagatgatcaaatttataatactattgttacagctcatgcttttgttataattttttttatagtaatacccattataatt	157	14	delete
aatttgagcaggaataattggaacatctttaagtttattaattcgagctgaattaggtaatcctggatctttaattggagatgatcaaatttataatactattgttacagctcatgtttttattataattttttttatagtaatgccaattataatt	157	15	delete
aatttgagcaggaataattggaacatctttaagtttattaattcgagctgaattaggtaatcctggatctttaattggagatgatcaaatttataatactattgttacagctcgtgcttttattataattttttttatagtaatgccaattataatt	157	49	delete
aatttgagcaggaataattggaacatctttaagtttattaattcgagctgaattaggtaatcctggatctttaattggagatgatcaaatttataatactattgttacggctcatgcttttattataattttttttatagtaatgccaattataatt	157	41	delete
aatttgagcaggaataattggaacatctttaagtttattaattcgagctgaattaggtaatcctggatctttaattggagatgatcaaatttataatactattgttgcagctcatgcttttattataattttttttatagtaatgccaattataat	156	4	delete
aatttgagcaggaataattggaacatctttaagtttattaattcgagctgaattaggtaatcctggatctttaattggagatgatcaaatttataatactgttgttacagctcatgcttttattataattttttttatagtaatgccaattataatt	157	7	delete
aatttgagcaggaataattggaacatctttaagtttattaattcgagctgaattaggtaatcctggatctttaattggagatgatcaaatttataatgctattgttacagctcatgcttttattataattttttttatagtaatgccaattataatt	157	5	delete
aatttgagcaggaataattggaacatctttaagtttattaattcgagctgaattaggtaatcctggatctttaattggagatgatcaaatttataatgttattgttacagctcatgcttttgttataattttttttatagtaatacccattataatt	157	21	delete
aatttgagcaggaataattggaacatctttaagtttattaattcgagctgaattaggtaatcctggatctttaattggagatgatcaaatttgtaatactattgttacagctcatgcttttattataattttttttatagtaatgcctattataatt	157	2	delete
aatttgagcaggaataattggaacatctttaagtttattaattcgagctgaattaggtaatcctggatctttaattggagatgatcagatttataatactattgttacagctcatgcttttattataatttttttatagtaatgccaattataatt	156	3	delete
aatttgagcaggaataattggaacatctttaagtttattaattcgagctgaattaggtaatcctggatctttaattggagatgatcagatttataatactattgttacagctcatgcttttattataattttttttatagtaatgccaattataatt	157	28	delete
aatttgagcaggaataattggaacatctttaagtttattaattcgagctgaattaggtaatcctggatctttaattggaggtgatcaaatttataatactattgttacagctcatgcttttattataattttttttatagtaatgccaattataatt	157	73	delete
aatttgagcaggaataattggaacatctttaagtttattaattcgagctgaattaggtaatcctggatctttaattggggatgatcaaatttataacactattgtaacagcacatgcttttattataattttttttatagttatacctattataatt	157	2	delete
aatttgagcaggaataattggaacatctttaagtttattaattcgagctgaattaggtaatcctggatctttaattggtgatgatcaaatttataatactattgttacagctcatgcatttattataattttttttatagttatgcctattataatt	157	22	delete
aatttgagcaggaataattggaacatctttaagtttattaattcgagctgaattaggtaatcctggatcttttattggagatgatcaaatttataatactattgttacagctcatgcttttattataattttttttatagtaatgccaattataatt	157	2	delete
aatttgagcaggaataattggaacatctttaagtttattaattcgagctgaattaggtaatcctggttctttaattggagatgatcaaatttataatactattgttacagcacatgcttttattataattttttttatagttatacctattataatt	157	3	delete
aatttgagcaggaataattggaacatctttaagtttattaattcgagctgaattaggtagccctggatctctaattggagatgatcaaatttataatgttattgttacagctcatgcttttgttataattttttttatagtaatacccattataatt	157	2	delete
aatttgagcaggaataattggaacatctttaagtttattaattcgagctgaattaggtgatcctggatctttaattggagatgatcaaatttataatactattgttacagctcatgcatttattataattttttttatagttatgcctattataatt	157	2	delete
aatttgagcaggaataattggaacatctttaagtttattaattcgagctgaattaggtgatcctggatctttaattggagatgatcaaatttataatactattgttacagctcatgcttttattataattttttttatagtaatacctattataatt	157	2	delete
aatttgagcaggaataattggaacatctttaagtttattaattcgagctgaattgggtaatcccggatctttaattggggatgatcaaatttataatactattgtcacagcacatgcttttattataattttttttatagtaatacctattataatt	157	3	delete
aatttgagcaggaataattggaacatctttaagtttattaattcgagctgaattgggtaatcctggatctttaattggagatgatcaaatttataatactattgttacagctcatgcttttattataattttttttatagtaatgccaattataatt	157	24	delete
aatttgagcaggaataattggaacatctttaagtttattaattcgagctgagttaggtaatcctggatctttaattggagatgatcaaatttataatactattgttacagctcatgcttttattataattttttttatagtaatgccaattataat	156	2	delete
aatttgagcaggaataattggaacatctttaagtttattaattcgagctgagttaggtaatcctggatctttaattggagatgatcaaatttataatactattgttacagctcatgcttttattataattttttttatagtaatgccaattataatt	157	49	delete
aatttgagcaggaataattggaacatctttaagtttattaattcgagctggattaggtaatcctggatctttaattggagatgatcaaatttataatactattgttacagctcatgcttttattataattttttttatagtaatgccaattataatt	157	32	delete
aatttgagcaggaataattggaacatctttaagtttattaattcgagttgaattaggtaatcctggatctttaattggagatgatcaaatttataatactattgttacagctcatgcttttattataattttttttatagtaatgccaattataatt	157	21	delete
aatttgagcaggaataattggaacatctttaagtttattaatttgagctgaattaggtaatcctgggtctttaattggagatgatcaaatttataatactattgttacagctcatgcttttattataattttttttatagtaataccaattataatt	157	4	delete
aatttgagcaggaataattggaacatctttaagtttattagttcgagctgaattaggtaatcctggatctttaattggagatgatcaaatttataatactattgttacagctcatgcttttattataattttttttatagtaatacctattataatt	157	3	delete
aatttgagcaggaataattggaacatctttaagtttgttaattcgagctgaattaggtaatcctggatctttaattggagatgatcaaatttataatactattgttacagctcatgcttttattataattttttttatagtaatgccaattataatt	157	11	delete
aatttgagcaggaataattggaacatctttaggtttattaattcgagcagaattaggaacccctggatctttaattggtgatgatcaaatttataatactattgttacagctcatgcatttattataattttttttatagttatgcctattataatt	157	2	delete
aatttgagcaggaataattggaacattattaagtctattaattcgagcagagttaggaaatcccggtcaattaattggagatgaccaaatttacaatactattgtaacagctcacgcttttattataattttttttatagtaataccaattataatt	157	24	delete
aatttgagcaggaataattggaacctctttaagattactaattcgagctgaattaggaaccccaggatctttaattggagatgatcaaatttataatactattgtaacagcacatgcttttattataattttttttatagttatacctattataatt	157	2	delete
aatttgagcaggaataattggaacctctttaagtttattaattcgagcagaattaggaaatccaggatcattaattggagatgatcaaatttataatactattgtaacagcacatgcttttattataattttttttatagtaataccaattataatt	157	7	delete
aatttgagcaggaataattggaacgtcattaagtctattaattcgagcagagttaggaaatcccggtcaattaattggagatgaccaaatttacaatactattgtaacagctcacgcttttattataatttttttatagtaataccaattataatt	156	4	delete
aatttgagcaggaataattggaacgtcattaagtctattaattcgagcagagttaggaaatcccggtcaattaattggagatgaccaaatttacaatactattgtaacagctcacgcttttattataattttttttatagtaataccaattataatt	157	45	delete
aatttgagcaggaataattggaacttcactaagtttattaattcgagctgaattaggaaaccccgggtctttaattggagatgatcaaatttataacacaattgttacagcacatgcttttattataattttttttatagtaatacctattataatt	157	17	delete
aatttgagcaggaataattggaacttcattaagattattaatccgagcagaattaggaactcctggatctttaattggagatgatcaaatttataacactattgtaacagcacatgcttttattataattttttttatagttatacctattataatc	157	6	delete
aatttgagcaggaataattggaacttcattaagattattaatccgagcagaattaggaactcctggatctttaattggagatgatcaaatttataacactattgtaacagcacatgcttttattataattttttttatagttatacctattataatt	157	31	delete
aatttgagcaggaataattggaacttcattaagattattaatccgagcagaattaggaactcctggatctttaattggggatgatcaaatttataacactattgtaacagcacatgcttttattataatttttttatagttatacctattataatt	156	2	delete
aatttgagcaggaataattggaacttcattaagattattaatccgagcagaattaggaactcctggatctttaattggggatgatcaaatttataacactattgtaacagcacatgcttttattataattttttttatagttatacctattataatt	157	38	delete
aatttgagcaggaataattggaacttcattaagattattaattcgagctgaattaggaaatccaggatctttaattggtgatgatcaaatttataatacaattgttacagcacatgcttttattataattttttttatagttatacctattataatc	157	15	delete
aatttgagcaggaataattggaacttcattaagattgttaattcgagctgaattaggaaaccccggatctttaattggagatgatcaaatttataatactattgttacagctcatgcatttattataattttttttatagtaatgccaattataatt	157	2	delete
aatttgagcaggaataattggaacttcattaagtcttttaattcgagcagaattaggtaatcctggtcaattaattggtgatgatcaaatttataatacaattgtaacagcccatgcttttattataatttttttatagtaataccaattataatt	156	2	delete
aatttgagcaggaataattggaacttcattaagtcttttaattcgagcagaattaggtaatcctggtcaattaattggtgatgatcaaatttataatacaattgtaacagcccatgcttttattataattttttttatagtaataccaattataat	156	8	delete
aatttgagcaggaataattggaacttcattaagtcttttaattcgagcagaattaggtaatcctggtcaattaattggtgatgatcaaatttataatacaattgtaacagcccatgcttttattataattttttttatagtaataccaattataatt	157	216	delete
aatttgagcaggaataattggaacttcattaagtcttttaattcgagcagaattaggtaatcctggtcaattaattggtgatgatcaaatttataatacaattgtaacagcccatgcttttattataattttttttatagttatacctattataatt	157	8	delete
aatttgagcaggaataattggaacttctctaagaataattattcgaactgaattaggtacaaccgaatcattaattaaaaatgatcaaatttataatgttttagtaactgctcatgcttttattataattttttttatagtaataccaattataatt	157	14	delete
aatttgagcaggaataattggaacttctctaagtttattaattcgagcagaattagggaatcctggatctttaattggagacgatcaaatttataacactattgttacagctcatgcatttattataattttctttatagtaataccaattataatt	157	92	delete
aatttgagcaggaataattggaacttctttaagattactaattcgagctgaattaggaaatccaggatctttaattggtgatgatcaaatttataatacaattgttacagcacatgcttttattataattttttttatagttatacctattataatc	157	2	delete
aatttgagcaggaataattggaacttctttaagattattaattcgagctgaattaggaaatccaggatcattaattggagatgatcaaatttataatactattgttacagctcatgcttttattataattttttttatagttataccaattataatt	157	3	delete
aatttgagcaggaataattggaacttctttaagattattaattcgagctgaattaggtaacccagggtctttaattggagacgatcaaatttataatactattgtaacagcacatgcttttattataattttttttatagttatacctattataatt	157	3	delete
aatttgagcaggaataattggaacttctttaagattattaattcgagctgaattaggtaatcctggatctttaattggagatgatcaaatttataatactattgttacagctcatgcttttattataattttttttatagtaatgccaattataatt	157	2	delete
aatttgagcaggaataattggaacttctttaagtttattaattcgagctgaattaggaaatccaggatcattaattggagatgatcaaatttataatactattgtaacagctcatgcatttattataattttttttatagttatgcctattataatt	157	2	delete
aatttgagcaggaataattggaacttctttaagtttattaattcgagctgaattaggtaatcctggatctttaattggagatgatcaaatttataatactattgttacagctcatgcttttattataattttttttatagtaatgcctattataatt	157	2	delete
aatttgagcaggaataattggaacttctttgagtctcttaattcgttcagaattaggtagccctggatctctaattggagatgatcaaatttataatgttattgttacagctcatgcttttgttataattttttttatagtaatacccattataatt	157	3	delete
aatttgagcaggaataattggaacttctttgagtcttttaattcgttcagaattaggtagccctggatctttaattggagatgatcaaatttataatgttattgttacagctcatgcttttgttataattttttttatagtaatacccattataatt	157	7	delete
aatttgagcaggaataattggagcatcattaagtctattaattcgagcagagttaggaaatcccggtcaattaattggagatgaccaaatttacaatactattgtaacagctcacgcttttattataattttttttatagtaataccaattataatt	157	99	delete
aatttgagcaggaataattggagcatcattaagtctattaattcgagcagagttaggaaatcccggtcaattaattggagatgaccaaatttataatactattgtaacagctcacgcttttattataattttttttatagtaataccaattataatt	157	75	delete
aatttgagcaggaataattggagcatctttaagtttattaattcgagctgaattaggtaatcctggatctttaattggagatgatcaaatttataatactattgttacagctcatgcttttattataattttttttatagtaatgccaattataat	156	1	delete
aatttgagcaggaataattggatcctcattaagaatcttaattcgattagaattaagacaaattaattcaattattaacaataatcaattatataatgttattgtcactattcatgcttttattataattttctttataactatacctattgtaatt	157	5	delete
aatttgagcaggaataattggatcttcattgagaattttaattcgattagaattaagtcaaattaattcaatcattaataataatcaattatataatgttattgtaactattcatgccttcattataattttttttataactataccaattgtaatt	157	35	delete
aatttgagcaggaataattggatcttccttaagaattttaattcgattagaattaagtcaaattaattcaattattaataataatcaattgtataatgtaattgtaactattcatgcatttatcataattttttttataactatacctattgttatt	157	3	delete
aatttgagcaggaataattggatcttctttaagtattataattcgagctgaattaggtaacccaggatctttaattggagatgatcaaatttataatacaattgttacagcacatgcttttattataattttttttatagttatacctattataatc	157	4	delete
aatttgagcaggaataattggatcttctttaagtattataattcgagctgaattaggtaacccaggatctttaattggagatgatcaaatttataatacaattgttacagctcatgcatttattataattttttttatagtaatacctattataatt	157	46	delete
aatttgagcaggaataattggatcttctttaagtattataattcgagctgaattaggtaacccaggatctttaattggagatgatcaaatttataatacaattgttacagctcatgcatttattataattttttttatagttatacctattataatc	157	22	delete
aatttgagcaggaataattgggacatcattaagtctattaattcgagcagagttaggaaatcccggtcaattaattggagatgaccaaattcacaatactattgtaacagctcacgcttttattataattttttttatagtaataccaattataatt	157	2	delete
aatttgagcaggaataattgggacatcattaagtctattaattcgagcagagttaggaaatcccggtcaattaattggagatgaccaaatttacaacactattgtaacagctcacgcttttattataattttttttatagtaataccaattataatt	157	2	delete
aatttgagcaggaataattgggacatcattaagtctattaattcgagcagagttaggaaatcccggtcaattaattggagatgaccaaatttacaatactattgtaacagctcacgcttttattataattttttttatagtaataccaattataatt	157	80	delete
aatttgagcaggaataattgggacatcattaagtctattaattcgagcagagttaggaaatcccggtcagttaattggagatgaccaaatttataatactattgtaacagctcacgcttttattataattttttttatagtaataccaattataatt	157	2	delete
aatttgagcaggaataattgggacatctttaagtttattaattcgagctgaattaggtaatcctggatctttaattggagatgatcaaatttataatactattgttacagctcatgcttttattataattttttttatagtaatgccaattataatt	157	16	delete
aatttgagcaggaataattggtacatctttaagattactaattcgagcagaattaggaacccctggatctttaattggtgatgatcaaatttataatactattgttacagctcatgcatttattataattttttttatagttatgcctattataatt	157	8	delete
aatttgagcaggaataattggttcttccttaagaattttaattcgattagaactaagccaaattaattcaattattaataacaatcaactatataatgtaattgtaactattcatgcttttattataattttttttataactatacctattgtaatt	157	2	delete
aatttgagcaggaatacaattggaacatcattaagtctattaattcgagcagagttaggaaatcccggtcaattaattggagatgaccaaatttataatactattgtaacagctcacgcttttattataattttttttatagtaataccaattataatt	159	3	delete
aatttgagcaggaatacttggaacatcattaagtctattaattcgagcagaattaggaaatcccggtcaattaattggagacgaccaaatttataatactattgtaacagctcacgcttttattataattttttttatagtaataccaattataatt	157	70	delete
aatttgagcaggaatacttggaacatcattaagtctattaattcgagcagagttaggaaatcccggtcaattaattggagatgaccaaatttacaatactattgtaacagctcacgcttttattataattttttttatagttatacctattataatt	157	4	delete
aatttgagcaggaatacttggaacatcattaagtctattaattcgagcagagttaggaaatcccggtcaattaattggagatgaccaaatttacaatactattgtaacagctcacgcttttattataatttttttttatagtaataccaattataatt	158	4	delete
aatttgagcaggaatacttggaacatcattaagtctattaattcgagcagagttaggaaatcccggtcaattaattggagatgaccaaatttataatactattgtaacagctcacgcttttattataattttttttatagtaataccaattataatt	157	53	delete
aatttgagcaggaatacttggaacatcattaagtctattaattcgagcagatttaggaaatcccggtcaattaattggagatgaccaaatttacaatactattgtaacagctcacgcttttattataatttttttatagtaataccaattataatt	156	2	delete
aatttgagcaggaatacttggaacatcattaagtctattaattcgagcagatttaggaaatcccggtcaattaattggagatgaccaaatttacaatactattgtaacagctcacgcttttattataattttttttatagtaataccaattataatt	157	12	delete
aatttgagcaggaatacttggaacatctttaagtttattaattcgagctgaattaggtaatcctggatctttaattggagatgatcaaatttataatactattgttacagctcatgcttttattataattttttttatagtaatacctattataatt	157	3	delete
[truncated: 23,677 more rows]

## Sheet: data
id	sequence	seq_length	Seq_code	Reads	Lab Code	PCR Plate	DNA Plate	Repetition	Position	Sample	Nr	Type	Coverage	status1%_sample	Final rank	Final ID	Final family	Final order	Final match
[truncated: 249,963+ more rows]
